# Supplementary material for: Uncovering co-expression gene network modules regulating fruit acidity in diverse apples
Source: BMC Genomics. 2015 Aug 16;16(1):612. doi: 10.1186/s12864-015-1816-6 (PMC4537561; doi:10.1186/s12864-015-1816-6)
Supplement: Additional file 4: Table S4. — List of the 1301 FAAGs and their RPKM values and assignment in WGCNA modules. (XLSX 550 kb) [file 12864_2015_1816_MOESM4_ESM.xlsx]

## Sheet: Ma_ vs. mama-1301
Table S4. List of the 1301 FAAGs and their RPKM values and assignment in WGCNA modules
Gene ID	RPKM Difference	RPKM Fold Change	PFDR in Baggerley's test	MapMan Annotations	Cox's Orange Pippin_RPKM	Empire_RPKM	Fuji_RPKM	Granny Smith_RPKM	Jonathan_RPKM	Rome Beauty Law_RPKM	Britegold_RPKM	Novosibirski Sweet_RPKM	PI323617_RPKM	Sweet Delicious_RPKM	Cox's Orange Pippin_RPKM-SD	Empire_RPKM-SD	Fuji_RPKM-SD	Granny Smith_RPKM-SD	Jonathan_RPKM-SD	Rome Beauty Law_RPKM-SD	Britegold_RPKM-SD	Novosibirski Sweet_RPKM-SD	PI323617_RPKM-SD	Sweet Delicious_RPKM-SD	WGCNA module
G100024	8.697	1.252	0.048	27.1.2_RNA.processing.RNA helicase_(at5g47010 : 110.0) Required for nonsense-mediated mRNA decay. Involved in RNA interference. lba1 mutants has reduced sugar-induced expression of Atb- amylase, is hypersensitive to glucose and abscisic acid and resistant to mannose, and shows early flowering, short day-sensitive growth, and seed germination phenotypes.; LOW-LEVEL BETA-AMYLASE 1 (LBA1); FUNCTIONS…	34.868	22.7457	39.722	30.05	33.0017	37.3633	37.101	43.1043	42.4503	50.0807	3.26099	9.57276	0.865313	0.844285	3.61053	3.87889	0.611149	3.59202	1.3958	4.26429	yellow
G100026	-33.095	-3.664	0.1	35.2_not assigned.unknown_(gnl|cdd|38301 : 53.9) no description available & (reliability: 100.0) & (original description: no original description)	0	48.103	27.465	123.694	11.3457	85.2873	8.679	17.4033	1.434	22.1743	0	10.9285	3.37124	13.0942	5.61176	12.6764	1.10498	6.50539	2.48376	6.76354	green
G100038	-3.284	-152.484	1.015e-07	35.2_not assigned.unknown_(gnl|cdd|38301 : 54.6) no description available & (gnl|cdd|33678 : 53.1) no description available & (reliability: 100.0) & (original description: no original description)	0	5.87933	4.66767	2.4245	4.78633	2.447	0.07	0.0166667	0	0	0	2.07043	0.698906	0.272236	1.0752	0.452884	0.121244	0.0288675	0	0	black
G100039	-2.277	-2.976	0.006841	35.2_not assigned.unknown_(gnl|cdd|38301 : 56.6) no description available & (reliability: 100.0) & (original description: no original description)	2.149	17.838	4.66567	4.4595	4.70367	1.73433	0.857333	1.54433	1.261	0.947	0.738043	26.2156	0.204493	0.238295	1.28049	0.352037	0.620722	0.578842	0.432958	0.160459	black
G100057	-19.742	-1.532	0.751	35.2_not assigned.unknown_(gnl|cdd|34516 : 53.1) no description available & (reliability: 100.0) & (original description: no original description)	11.7603	23.6977	68.9143	64.2	56.69	108.145	37.2863	25.4637	11.4013	74.2377	2.48552	10.7185	9.82491	7.9097	15.5719	20.4591	4.17936	4.05988	3.35183	10.6735	green
G100079	7.508	2.055	0.021	20.2.1_stress.abiotic.heat_(at5g28540 : 468.0) Encodes the luminal binding protein BiP, an ER-localized member of the HSP70 family. BiP is composed of an N-terminal ATP binding domain and a C-terminal domain that binds to hydrophobic patches on improperly/incompletely folded proteins in an ATP-dependent manner. Involved in polar nuclei fusion during proliferation of endosperm nuclei.; BIP1; FUNCT…	11.1583	2.41767	5.13733	3.7325	5.12867	13.179	18.5177	19.2057	14.5743	6.187	1.75092	2.0514	0.560658	2.13334	1.38241	1.37317	2.96849	2.95727	2.18838	1.89938	black
G100104	20.924	1.897	0.05	11.4_lipid metabolism.TAG synthesis_(loc_os05g50110.1 : 133.0) no description available & (at3g18570 : 124.0) Oleosin family protein; FUNCTIONS IN: molecular_function unknown; INVOLVED IN: lipid storage; LOCATED IN: monolayer-surrounded lipid storage body, integral to membrane, membrane; EXPRESSED IN: petal, leaf whorl, male gametophyte, flower; EXPRESSED DURING: L mature pollen stage, M germinat…	25.4743	18.0757	16.592	38.1	32.4277	19.684	24.5313	72.962	40.8237	38.6923	2.85172	7.56736	1.25695	8.26749	4.45682	3.46865	2.49252	1.83089	15.2129	4.1907	blue
G100345	13.726	4.199	0.024	20.1.7_stress.biotic.PR-proteins_(at3g17210 : 68.6) Encodes a heat stable protein with antimicrobial and antifungal activity.; heat stable protein 1 (HS1); INVOLVED IN: defense response to fungus, defense response to bacterium; LOCATED IN: plasma membrane; EXPRESSED IN: 24 plant structures; EXPRESSED DURING: 13 growth stages; CONTAINS InterPro DOMAIN/s: Stress responsive alpha-beta barrel (InterP…	0.487667	7.912	8.55667	0.557	0.115667	2.417	35.6123	5.49067	17.1203	13.8433	0.366396	6.86921	1.19493	0.039598	0.136346	0.815988	5.14025	0.385492	1.07247	3.16737	magenta
G100350	-282.089	-6.415	0.597	35.2_not assigned.unknown_ no hits & (original description: no original description)	28.863	15.3213	126.562	339.216	30.7617	1458.43	22.928	0.962333	58.9963	125.477	4.69008	12.1602	34.1452	18.5191	8.23722	303.993	7.1069	0.393792	36.0801	56.9825	pink
G100393	22.824	2.874	0.046	35.2_not assigned.unknown_(gnl|cdd|33678 : 61.6) no description available & (gnl|cdd|38301 : 50.4) no description available & (reliability: 100.0) & (original description: no original description)	29.949	4.48	21.5487	7.6935	0.042	6.21133	67.3053	22.634	21.586	28.4923	3.48129	3.5362	2.72428	0.57912	0.0727461	0.97887	2.32363	2.97868	4.99106	1.20611	turquoise
G100394	-19.246	-2.389	0.003236	35.2_not assigned.unknown_(gnl|cdd|38301 : 50.8) no description available & (reliability: 100.0) & (original description: no original description)	34.1017	10.6863	59.61	42.932	24.281	28.041	10.8147	12.8177	8.194	23.596	6.17638	2.48915	4.64567	10.3916	1.13953	5.43584	1.19541	0.343692	1.83183	1.74486	green
G100412	8.931	1.845	8.044e-06	27.3.3_RNA.regulation of transcription.AP2/EREBP, APETALA2/Ethylene-responsive element binding protein family_(at1g14610 : 229.0) Required for proper proliferation of basal cells.; TWIN 2 (TWN2); FUNCTIONS IN: valine-tRNA ligase activity, aminoacyl-tRNA ligase activity, nucleotide binding, ATP binding; INVOLVED IN: tRNA aminoacylation for protein translation, embryo development ending in seed dor…	11.52	10.333	10.5007	8.7305	10.3303	6.367	15.726	20.9793	25.5433	15.7667	0.556564	7.40114	0.827062	0.662559	1.15732	0.882028	0.631323	1.45286	0.834164	1.50403	pink
G100589	-5.096	-5.991	0.025	21.2.1_redox.ascorbate and glutathione.ascorbate_(gnl|cdd|33678 : 70.1) no description available & (gnl|cdd|38301 : 58.1) no description available & (at1g75270 : 55.5) dehydroascorbate reductase 2 (DHAR2); FUNCTIONS IN: glutathione binding, glutathione dehydrogenase (ascorbate) activity; INVOLVED IN: protein amino acid glutathionylation; LOCATED IN: plasma membrane; EXPRESSED IN: 25 plant structu…	15.905	6.83567	2.961	5.841	6.739	1.227	0	0	0.209667	3.875	0.633662	5.81063	0.97428	0.202233	1.43364	0.73054	0	0	0.183222	1.12258	turquoise
G100647	-3.823	-60.372	6.821e-08	20.1.7_stress.biotic.PR-proteins_(loc_os07g17220.1 : 79.7) no description available & (at3g14460 : 57.4) LRR and NB-ARC domains-containing disease resistance protein; FUNCTIONS IN: ATP binding; INVOLVED IN: apoptosis, defense response; CONTAINS InterPro DOMAIN/s: NB-ARC (InterPro:IPR002182), Leucine-rich repeat (InterPro:IPR001611), Disease resistance protein (InterPro:IPR000767); BEST Arabidopsi…	6.176	17.3537	4.017	6.546	3.20733	4.26633	0	0.0246667	0.233	0	1.45233	30.0574	0.34417	0.59397	1.38029	0.286552	0	0.0427239	0.278189	0	turquoise
G100721	-30.905	-1.527	1	35.2_not assigned.unknown_ no hits & (original description: no original description)	4.82833	100.439	24.8633	123.19	119.353	114.429	19.3683	90.244	4.954	119.986	2.96059	77.1784	5.31212	24.176	68.7857	8.16555	11.0527	11.8102	2.62901	16.8496	black
G100750	-3.421	-2.179	0.005886	35.2_not assigned.unknown_ no hits & (original description: no original description)	6.20233	4.056	3.34533	6.233	5.62233	10.8563	4.064	3.637	0.209	3.694	1.49915	2.79012	0.7757	0.66468	0.952274	0.447735	0.226541	1.484	0.183388	1.3474	pink
G100778	-5.605	-2.128	0.04	34.3_transport.amino acids_(at3g19553 : 216.0) Amino acid permease family protein; FUNCTIONS IN: cationic amino acid transmembrane transporter activity; INVOLVED IN: amino acid transport, transport, transmembrane transport; LOCATED IN: membrane; EXPRESSED IN: 22 plant structures; EXPRESSED DURING: 13 growth stages; CONTAINS InterPro DOMAIN/s: Amino acid/polyamine transporter I (InterPro:IPR002293…	6.63033	12.4847	13.232	12.2665	7.45067	5.14667	1.54733	5.40267	5.58533	7.34267	0.275141	7.06771	2.7714	0.40093	2.05823	1.89315	0.165669	0.668982	3.60422	1.35595	black
G100895	17.656	2.892	0.131	35.2_not assigned.unknown_(gnl|cdd|33678 : 52.0) no description available & (gnl|cdd|38301 : 51.9) no description available & (reliability: 100.0) & (original description: no original description)	6.259	23.3047	11.824	7.273	1.368	8.39233	53.6733	33.7183	10.892	9.662	0.397139	5.12319	4.33857	0.381838	0.565191	1.25316	2.93182	3.42946	1.55605	2.7696	brown
G100917	-21.989	-1.873	0.341	4.1.4_glycolysis.cytosolic branch.phosphofructokinase (PFK)_(at5g56630 : 51.6) phosphofructokinase 7 (PFK7); CONTAINS InterPro DOMAIN/s: Pyrophosphate-dependent phosphofructokinase TP0108 (InterPro:IPR012004), Phosphofructokinase (InterPro:IPR000023); BEST Arabidopsis thaliana protein match is: phosphofructokinase 3 (TAIR:AT4G26270.1); Has 30201 Blast hits to 17322 proteins in 780 species: Archae…	16.5057	65.0007	36.2663	88.4415	60.5057	47.9073	22.0727	15.689	0.585333	62.4393	2.95166	24.1583	3.85423	9.01066	12.5118	4.27645	5.25538	3.7532	0.318475	8.0849	black
G100918	-16.566	-1.659	0.206	4.1.4_glycolysis.cytosolic branch.phosphofructokinase (PFK)_(at4g32840 : 117.0) phosphofructokinase 6 (PFK6); CONTAINS InterPro DOMAIN/s: Pyrophosphate-dependent phosphofructokinase TP0108 (InterPro:IPR012004), Phosphofructokinase (InterPro:IPR000023); BEST Arabidopsis thaliana protein match is: phosphofructokinase 1 (TAIR:AT4G29220.1); Has 8046 Blast hits to 7506 proteins in 2189 species: Archae…	27.236	45.821	54.832	52.8185	50.404	35.32	33.7447	16.4997	3.00567	47.3313	5.36006	19.9649	4.91835	2.23375	8.64821	0.373165	1.02616	0.772296	1.7193	6.77184	yellow
G100919	-16.68	-1.65	0.391	4.1.4_glycolysis.cytosolic branch.phosphofructokinase (PFK)_(loc_os05g10650.1 : 107.0) no description available & (at5g61580 : 103.0) phosphofructokinase 4 (PFK4); CONTAINS InterPro DOMAIN/s: Pyrophosphate-dependent phosphofructokinase TP0108 (InterPro:IPR012004), Phosphofructokinase (InterPro:IPR000023); BEST Arabidopsis thaliana protein match is: phosphofructokinase 3 (TAIR:AT4G26270.1); Has 78…	28.4997	35.6987	52.9013	50.739	54.4357	41.213	31.8377	13.208	1.52333	56.0073	7.00091	11.8073	0.365202	2.4777	11.884	9.75119	2.41695	1.12959	0.478917	6.99112	yellow
G100978	-75.301	-2.014	0.743	35.2_not assigned.unknown_(gnl|cdd|38301 : 54.6) no description available & (reliability: 100.0) & (original description: no original description)	105.213	31.919	71.5233	49.6465	127.114	463.38	166.669	34.4367	44.225	51.81	34.6243	28.8935	5.54309	1.4828	15.4515	82.8214	14.2065	11.1192	6.36508	14.033	pink
G101132	96.525	2.218	0.306	35.2_not assigned.unknown_ no hits & (original description: no original description)	62.3	39.5657	50.389	235.708	56.9297	97.7587	109.609	67.9103	367.266	158.385	8.5755	21.7797	3.60209	1.34492	2.43986	17.5136	9.93637	7.60111	11.4992	16.288	red
G101152	-10.505	-5.486	0.034	35.1_not assigned.no ontology_(gnl|cdd|38301 : 56.9) no description available & (at5g48050 : 50.4) CONTAINS InterPro DOMAIN/s: Retrotransposon gag protein (InterPro:IPR005162); BEST Arabidopsis thaliana protein match is: unknown protein (TAIR:AT1G34070.1); Has 1807 Blast hits to 1807 proteins in 277 species: Archae - 0; Bacteria - 0; Metazoa - 736; Fungi - 347; Plants - 385; Viruses - 0; Other Eu…	20.0783	36.9573	23.4383	23.723	0.0226667	0.0186667	0.289	0.0233333	8.935	0.118333	6.536	42.3968	1.97682	5.81525	0.0392598	0.0323316	0.216564	0.0404145	2.12487	0.142142	turquoise
G101198	41.271	1.66	0.005664	35.1_not assigned.no ontology_(at3g02720 : 85.1) Class I glutamine amidotransferase-like superfamily protein; FUNCTIONS IN: hydrolase activity, acting on glycosyl bonds; INVOLVED IN: biological_process unknown; LOCATED IN: cellular_component unknown; EXPRESSED IN: 24 plant structures; EXPRESSED DURING: 13 growth stages; CONTAINS InterPro DOMAIN/s: Peptidase C56, PfpI (InterPro:IPR006286), ThiJ/Pf…	90.8693	35.0747	78.904	40.226	69.637	43.9147	113.7	121.37	119.511	60.7437	3.26868	24.3136	8.13165	2.79307	4.32688	5.9708	10.6061	3.32613	15.7715	3.35169	black
G101202	4.455	1.86	0.007479	35.2_not assigned.unknown_(at3g22430 : 156.0) CONTAINS InterPro DOMAIN/s: Domain of unknown function XS (InterPro:IPR005380); BEST Arabidopsis thaliana protein match is: XS domain-containing protein / XS zinc finger domain-containing protein-related (TAIR:AT5G23570.1); Has 565 Blast hits to 510 proteins in 121 species: Archae - 2; Bacteria - 90; Metazoa - 191; Fungi - 32; Plants - 51; Viruses - 4…	5.737	4.979	5.10767	5.07	5.45467	3.694	8.72733	10.9133	12.215	6.68067	1.38094	1.75585	0.308234	1.06632	0.914928	0.406899	0.473732	1.61402	2.82299	1.17497	brown
G101209	-5.169	-1.56	0.011	35.2_not assigned.unknown_(at1g70750 : 255.0) Protein of unknown function, DUF593; FUNCTIONS IN: molecular_function unknown; INVOLVED IN: biological_process unknown; LOCATED IN: endomembrane system; EXPRESSED IN: 11 plant structures; EXPRESSED DURING: 4 anthesis, LP.10 ten leaves visible, petal differentiation and expansion stage; CONTAINS InterPro DOMAIN/s: Protein of unknown function DUF593 (In…	13.9523	11.1393	15.9663	8.729	15.8453	15.4023	10.812	5.996	12.237	7.86067	1.6087	3.23185	1.36399	0.453963	1.78297	0.500501	1.45135	0.63207	4.41577	0.283474	blue
G101335	25.313	1.874	0.571	13.2.3.1.1_amino acid metabolism.degradation.aspartate family.asparagine.L-asparaginase_(q9zsd6|aspg_luplu : 251.0) L-asparaginase precursor (EC 3.5.1.1) (L-asparagine amidohydrolase) [Contains: L-asparaginase subunit alpha; L-asparaginase subunit beta] - Lupinus luteus (European yellow lupin) & (at5g08100 : 248.0) N-terminal nucleophile aminohydrolases (Ntn hydrolases) superfamily protein; CONTA…	47.9983	13.446	33.6553	1.5625	47.9323	15.1747	69.8913	103.722	27.9593	15.5517	7.10899	8.32745	1.0852	0.0940452	10.2393	1.32964	6.68244	17.7878	17.5399	3.75336	green
G101368	-10.233	-1.775	0.016	35.2_not assigned.unknown_(gnl|cdd|38301 : 59.2) no description available & (reliability: 100.0) & (original description: no original description)	19.814	24.0363	21.321	14.8505	33.888	16.564	20.406	14.084	4.29633	14.048	5.81334	11.3272	2.97484	2.36527	3.9079	2.93874	3.19388	3.56396	0.70021	1.51177	red
G101521	21.627	1.669	0.544	29.2.1.2.2.22_protein.synthesis.ribosomal protein.eukaryotic.60S subunit.L22_(at3g05560 : 150.0) Ribosomal L22e protein family; FUNCTIONS IN: structural constituent of ribosome; INVOLVED IN: translation; LOCATED IN: cytosolic ribosome, ribosome, cytosolic large ribosomal subunit, plasma membrane; EXPRESSED IN: 22 plant structures; EXPRESSED DURING: 13 growth stages; CONTAINS InterPro DOMAIN/s: Ri…	27.9187	48.159	21.5453	27.062	34.5557	36.9263	29.9247	110.341	42.4887	32.9707	2.15851	2.75189	1.20123	4.88328	2.75821	5.39741	0.456776	3.58641	3.71168	3.8145	blue
G101524	-10.201	-1.733	2.124e-05	34.2_transport.sugars_(at2g20780 : 55.8) Major facilitator superfamily protein; FUNCTIONS IN: carbohydrate transmembrane transporter activity, sugar:hydrogen symporter activity; INVOLVED IN: transport, transmembrane transport; LOCATED IN: integral to membrane, membrane; EXPRESSED IN: 22 plant structures; EXPRESSED DURING: 15 growth stages; CONTAINS InterPro DOMAIN/s: Sugar transporter, conserved …	19.158	21.9097	17.073	26.332	28.101	29.9643	15.712	11.077	11.1313	17.7763	2.01946	4.76017	2.82393	4.69802	3.65682	7.73536	2.07194	1.99447	1.81194	3.58181	brown
G101563	14.966	1.647	1	17.2.3_hormone metabolism.auxin.induced-regulated-responsive-activated_(at4g38840 : 99.8) SAUR-like auxin-responsive protein family ; FUNCTIONS IN: molecular_function unknown; INVOLVED IN: response to auxin stimulus, response to cold; LOCATED IN: plasma membrane; EXPRESSED IN: 21 plant structures; EXPRESSED DURING: 13 growth stages; CONTAINS InterPro DOMAIN/s: Auxin responsive SAUR protein (Inter…	14.3013	155.395	14.149	16.7835	22.9637	13.1353	142.436	3.65433	3.55367	2.80767	6.47524	176.529	2.02062	3.55038	19.9457	5.13842	5.16342	2.69731	0.787529	2.57725	magenta
G101649	-7.561	-4.208	0.011	35.2_not assigned.unknown_(gnl|cdd|38301 : 53.1) no description available & (reliability: 100.0) & (original description: no original description)	10.7383	3.034	8.603	22.7175	13.7393	7.77667	1.411	0	1.493	6.524	3.09599	4.74159	0.72795	9.93697	3.42033	1.22823	1.58836	0	0.602408	1.22734	brown
G101650	-12.387	-1.653	0.027	12.3.1_N-metabolism.N-degradation.glutamate dehydrogenase_(at3g03910 : 141.0) GDH3 encodes a member of the glutamate dehydrogenease family. Its expression is upregulated in response to cytokinin and it may play a role in the control of nitrogen metabolism in leaf development.; glutamate dehydrogenase 3 (GDH3); FUNCTIONS IN: oxidoreductase activity, acting on the CH-NH2 group of donors, NAD or NAD…	29.9663	21.5127	36.964	27.004	49.3023	18.4663	26.72	12.188	13.0613	23.9193	6.8807	2.57011	3.32987	2.56114	4.95271	2.33911	0.693106	2.19228	1.93914	2.89807	yellow
G101669	-7.443	-3.041	0.012	35.2_not assigned.unknown_ no hits & (original description: no original description)	10.8233	6.29	4.29067	3.852	21.025	16.5567	6.822	3.199	2.08733	2.48	2.24322	1.48979	1.70486	0.61094	5.50886	4.96192	3.48754	1.39871	0.740632	1.11812	turquoise
G101683	-50.592	-1.721	0.435	35.2_not assigned.unknown_ no hits & (original description: no original description)	26.6667	111.419	26.1937	160.016	208.771	161.014	57.2947	54.9557	32.741	135.587	5.02064	69.6811	2.10097	13.6401	18.344	14.5342	10.892	12.0381	6.97551	14.4795	brown
G101706	16.735	2.042	0.695	30.5_signalling.G-proteins_(loc_os02g43690.3 : 135.0) no description available & (q05737|yptm2_maize : 131.0) GTP-binding protein YPTM2 - Zea mays (Maize) & (at4g17530 : 124.0) RAB GTPase homolog 1C (RAB1C); FUNCTIONS IN: GTP binding; INVOLVED IN: protein transport, small GTPase mediated signal transduction; LOCATED IN: plasma membrane, vacuole, membrane; EXPRESSED IN: 25 plant structures; EXPRES…	17.2363	6.44667	30.8607	27.394	7.06667	10.0157	49.3723	13.003	66.888	1.90133	3.09977	2.3708	1.3247	9.95889	2.56241	0.339312	4.00631	1.50021	17.8345	0.21748	red
G101808	-6.863	-2.974	0.013	26.7_misc.oxidases - copper, flavone etc_(at1g14130 : 142.0) 2-oxoglutarate (2OG) and Fe(II)-dependent oxygenase superfamily protein; FUNCTIONS IN: oxidoreductase activity, acting on paired donors, with incorporation or reduction of molecular oxygen, 2-oxoglutarate as one donor, and incorporation of one atom each of oxygen into both donors, oxidoreductase activity; INVOLVED IN: biological_process…	12.266	7.77433	3.84	19.671	7.66733	11.9497	9.38267	2.289	1.15133	1.08333	6.74355	3.57351	0.088476	2.87934	2.69935	1.45397	2.91477	0.816497	0.563809	0.0956887	yellow
G101851	2.822	2.602	0.012	35.2_not assigned.unknown_(gnl|cdd|38301 : 50.0) no description available & (reliability: 100.0) & (original description: no original description)	1.95	3.21433	2.77067	2.008	0	2.22233	4.79233	5.235	5.18467	3.12133	0.375269	2.1644	0.549083	0.458205	0	0.139586	0.396422	1.61273	1.12136	0.730507	turquoise
G101937	-5.647	-1.655	0.005992	31.4_cell.vesicle transport_(at4g10170 : 235.0) SNARE-like superfamily protein; FUNCTIONS IN: molecular_function unknown; INVOLVED IN: transport, vesicle-mediated transport; LOCATED IN: plasma membrane; EXPRESSED IN: 22 plant structures; EXPRESSED DURING: 13 growth stages; CONTAINS InterPro DOMAIN/s: Longin (InterPro:IPR010908), Longin-like (InterPro:IPR011012); BEST Arabidopsis thaliana protein …	16.417	12.675	9.43633	12.2585	20.31	11.8843	9.32433	9.75167	7.234	8.189	2.53229	4.19864	0.413421	3.5518	4.21443	3.10997	2.41322	1.69005	3.17778	0.703513	turquoise
G101942	-2.648	-414.679	0.021	28.1.1.4_DNA.synthesis/chromatin structure.retrotransposon/transposase.hat-like transposase_(loc_os11g39660.1 : 179.0) no description available & (at5g33406 : 80.9) hAT dimerisation domain-containing protein / transposase-related; FUNCTIONS IN: protein dimerization activity; INVOLVED IN: biological_process unknown; LOCATED IN: mitochondrion; CONTAINS InterPro DOMAIN/s: HAT dimerisation (InterPro:…	0	5.217	6.00667	0	6.19333	0.0133333	0.0256667	0	0	0	0	4.46981	0.416404	0	0.353506	0.023094	0.044456	0	0	0	black
G101968	-10.101	-2.136	0.02	35.2_not assigned.unknown_ no hits & (original description: no original description)	22.577	28.3153	18.0227	12.022	21.7403	9.58767	14.8007	9.60533	0	11.157	2.5869	9.63735	5.10178	5.92697	9.81479	2.24928	2.19735	1.29892	0	2.62287	red
G102043	-572.411	-2.074	0.763	35.2_not assigned.unknown_(gnl|cdd|33678 : 62.7) no description available & (gnl|cdd|38301 : 58.1) no description available & (reliability: 100.0) & (original description: no original description)	2437.66	764.307	1027.34	1025.03	1011.42	5.059	8.52867	2116.7	2.194	5.06967	278.447	661.687	29.4867	25.8143	307.902	3.98193	3.75933	252.616	0.442071	3.89065	turquoise
G102044	-18.185	-1.756	1	35.2_not assigned.unknown_(gnl|cdd|33678 : 62.4) no description available & (gnl|cdd|38301 : 58.5) no description available & (reliability: 100.0) & (original description: no original description)	7.43733	63.9673	19.325	31.455	83.5383	0.544	0.341667	95.5863	0	0.313	4.40891	50.1866	9.04064	0.758018	51.7626	0.344553	0.383839	15.2456	0	0.27289	turquoise
G102113	23.249	1.512	0.689	35.2_not assigned.unknown_(gnl|cdd|38301 : 50.0) no description available & (reliability: 100.0) & (original description: no original description)	45.607	21.789	53.516	42.401	46.2783	55.1643	119.876	48.1933	41.2753	65.3563	11.0884	18.5432	5.49428	18.7044	17.5475	17.306	40.5215	10.9717	13.2098	27.4746	magenta
G102117	-11.085	-2.478	0.232	35.2_not assigned.unknown_ no hits & (original description: no original description)	1.593	61.2993	19.3313	35.536	6.081	26.9997	1.457	11.2753	0.305	16.9583	0.578813	68.5807	3.71449	17.054	4.22789	10.6656	1.43961	2.40104	0.528275	7.22357	black
G102193	13.505	1.23	0.047	28.1_DNA.synthesis/chromatin structure_(loc_os03g06220.1 : 176.0) no description available & (at3g53110 : 167.0) Encodes a putative DEAD-Box RNA Helicase and has RNA-dependent ATPase activity. Mutant is Sensitive to chilling stress and heat stress. Germination of the mutant is inhibited by ABA. LOS4 may be involved in temperature sensing. Is enriched in the nuclear envelope and also located in th…	54.8763	46.8693	65.726	48.255	60.3	65.5423	73.2763	70.018	58.882	87.0997	3.96792	8.50884	3.76492	5.49988	4.34062	10.062	2.7529	4.30743	4.30859	3.82586	turquoise
G102228	-10.766	-2.163	0.003219	NA	23.979	12.4467	35.5737	17.0455	20.18	10.1577	11.8603	9.574	7.60367	7.98133	2.3764	1.64312	2.55206	2.26345	3.83378	1.75446	0.520586	0.325111	1.6421	1.0876	turquoise
G102234	20.546	3.322	0.519	29.5_protein.degradation_(at1g23440 : 132.0) Peptidase C15, pyroglutamyl peptidase I-like; CONTAINS InterPro DOMAIN/s: Peptidase C15, pyroglutamyl peptidase I-like (InterPro:IPR016125); BEST Arabidopsis thaliana protein match is: Peptidase C15, pyroglutamyl peptidase I-like (TAIR:AT1G56700.2); Has 35333 Blast hits to 34131 proteins in 2444 species: Archae - 798; Bacteria - 22429; Metazoa - 974; F…	4.18833	8.22367	12.226	8.5335	12.2153	9.84533	16.5197	75.8667	12.937	12.25	0.60853	3.33521	1.81374	2.955	5.11103	1.08887	1.1851	38.8386	3.03201	3.00643	blue
G102318	-1.633	-14.981	0.003488	35.2_not assigned.unknown_(gnl|cdd|33678 : 57.4) no description available & (gnl|cdd|38301 : 56.9) no description available & (reliability: 100.0) & (original description: no original description)	2.88833	4.13967	1.455	1.0675	3.89433	0	0	0.0203333	0	0.447	0.142029	5.32586	0.295721	0.0403051	1.42572	0	0	0.0352184	0	0.166352	turquoise
G102465	-4.897	-2.693	0.011	35.2_not assigned.unknown_ no hits & (original description: no original description)	11.333	18.2093	3.64433	4.5985	11.4233	5.65133	1.23933	0.616	5.75567	3.95867	2.20358	18.8156	0.990705	0.359917	4.48899	0.857192	0.678677	0.54169	2.39472	1.56616	blue
G102502	-4.1	-6.481	0.000161	35.2_not assigned.unknown_(gnl|cdd|38301 : 53.5) no description available & (reliability: 100.0) & (original description: no original description)	5.97833	6.06467	8.02	9.512	2.14433	1.80533	1.37633	0.566333	0.510333	0.539333	1.18378	6.09168	1.56073	2.02233	0.0145717	0.515396	0.137209	0.0616468	0.28695	0.0366652	turquoise
G102514	-3.913	-2.999	0.006045	35.2_not assigned.unknown_(gnl|cdd|38301 : 52.3) no description available & (reliability: 100.0) & (original description: no original description)	2.636	41.976	4.33033	6.953	9.70367	5.94067	5.36067	1.48567	0.790333	0.194	1.78356	63.905	1.06833	1.14551	3.3689	1.20929	0.842312	0.868742	0.43022	0.169195	black
G102532	-2.13	-4.69	0.024	35.2_not assigned.unknown_(gnl|cdd|33678 : 50.0) no description available & (reliability: 100.0) & (original description: no original description)	4.631	3.53533	2.43767	2.2435	5.09733	1.68	0	1.81867	0	0.490333	2.74792	6.12338	0.46917	0.369817	0.810951	0.766407	0	0.357385	0	0.24665	turquoise
G102642	708.157	1.628	1	33.1_development.storage proteins_(at1g07750 : 162.0) RmlC-like cupins superfamily protein; FUNCTIONS IN: copper ion binding, zinc ion binding, nutrient reservoir activity; INVOLVED IN: biological_process unknown; LOCATED IN: cellular_component unknown; EXPRESSED IN: 26 plant structures; EXPRESSED DURING: 14 growth stages; CONTAINS InterPro DOMAIN/s: Cupin, RmlC-type (InterPro:IPR011051), Cupin 1…	768.493	350.327	2971.61	533.795	935.231	1157.89	1019.43	497.619	4643.12	1181.5	497.959	236.62	183.132	456.538	542.111	212.906	200.413	103.944	3230.41	442.502	red
G102695	-3.821	-4.164	0.003532	35.2_not assigned.unknown_(gnl|cdd|38301 : 51.2) no description available & (loc_os09g33870.1 : 50.4) no description available & (reliability: 100.0) & (original description: no original description)	8.51967	7.67733	4.09667	4.3715	0.0673333	4.673	2.41167	0.0976667	0	2.32167	2.98514	1.93645	0.329184	1.30461	0.116625	0.529283	0.293355	0.104577	0	0.570351	brown
G102719	-3.496	-4.185	0.003985	35.2_not assigned.unknown_(gnl|cdd|33678 : 52.0) no description available & (reliability: 100.0) & (original description: no original description)	7.45633	102.245	6.113	1.7575	5.97267	3.41467	1.879	1.32533	0	1.18667	5.23439	174.497	1.7381	0.478711	1.14787	0.789582	1.17809	0.781308	0	1.02385	yellow
G102828	-3.769	-3.335	0.0006621	35.2_not assigned.unknown_ no hits & (original description: no original description)	3.879	6.92833	5.73667	6.2765	8.055	4.43067	0.556	0.916333	0.397	4.58567	0.630895	5.03358	0.280222	1.24663	1.67009	0.615091	0.306176	0.690404	0.154923	0.280159	brown
G102909	-2.749	-6.704	0.018	35.2_not assigned.unknown_(gnl|cdd|38301 : 50.4) no description available & (reliability: 100.0) & (original description: no original description)	4.59833	5.61567	0.273	0.373	6.21433	1.10033	1.423	0.0323333	0	0.472	1.00972	1.13196	0.0941701	0.274357	2.10785	0.200998	0.55174	0.056003	0	0.127012	turquoise
G102931	-11.502	-2.747	0.5	35.2_not assigned.unknown_ no hits & (original description: no original description)	53.1457	14.613	0.78	13.556	25.3233	10.1937	1.857	1.48467	18.1867	4.81333	9.161	18.7135	0.449067	2.50316	0.5816	4.65697	0.472491	0.153001	6.46015	1.52462	brown
G103054	-44.298	-5.126	0.663	35.2_not assigned.unknown_ no hits & (original description: no original description)	5.07667	13.061	28.7587	42.3815	8.92567	239.452	6.25367	0	11.7937	24.8997	1.27641	20.1058	3.77295	7.76757	2.53804	68.1809	3.04852	0	4.27693	10.2088	pink
G103062	-10.328	-2.04	0.689	35.2_not assigned.unknown_ no hits & (original description: no original description)	58.8313	8.415	27.492	16.054	2.933	13.2443	4.62833	15.185	3.883	16.0097	9.12792	11.8181	5.19722	6.74014	0.577958	6.90117	2.02041	3.10957	0.253119	2.35504	grey
G103066	13.159	2.469	0.89	35.2_not assigned.unknown_ no hits & (original description: no original description)	10.3807	6.27933	6.687	9.6775	8.965	18.268	4.63533	0.512	62.2883	21.0263	2.33124	10.8761	2.91979	5.07915	0.802478	0.123891	0.297177	0.457088	22.1941	3.52806	red
G103094	-7.973	-1.759	0.034	35.2_not assigned.unknown_(gnl|cdd|38301 : 63.9) no description available & (gnl|cdd|82061 : 55.0) no description available & (reliability: 100.0) & (original description: no original description)	11.6893	17.3007	10.9607	18.22	17.6723	29.786	6.88633	7.867	10.03	17.2097	4.11371	6.78416	1.41395	1.0847	4.18619	5.10647	1.57096	2.07626	2.3073	1.12899	brown
G103136	549.269	1.614	0.003488	29.5.4_protein.degradation.aspartate protease_(at1g11910 : 82.0) Encodes an aspartic proteinase that forms a heterodimer and is stable over a broad pH range (ph 3-8).; aspartic proteinase A1 (APA1); FUNCTIONS IN: endopeptidase activity; INVOLVED IN: proteolysis, response to salt stress; LOCATED IN: vacuole; EXPRESSED IN: 25 plant structures; EXPRESSED DURING: 16 growth stages; CONTAINS InterPro D…	706.607	551.964	1053.64	1485.58	571.791	936.852	1055.6	1569.13	1821.63	1330.6	130.016	454.464	28.9332	169.917	31.636	140.667	166.536	144.092	369.025	167.675	turquoise
G103175	-5.327	-117.336	0.017	35.2_not assigned.unknown_(gnl|cdd|33678 : 63.1) no description available & (gnl|cdd|38301 : 57.7) no description available & (reliability: 100.0) & (original description: no original description)	15.2853	0.701667	2.87267	8.4245	5.5	0.126333	0	0.0426667	0.091	0.0493333	3.02364	0.561902	0.533699	1.01894	1.12072	0.171832	0	0.0376076	0.157617	0.0430155	turquoise
G103201	7.105	2.511	0.046	35.2_not assigned.unknown_ no hits & (original description: no original description)	6.559	2.73667	3.22933	3.03	9.486	3.862	22.216	7.322	9.20133	8.48767	0.907365	2.32466	1.28574	0.339411	3.05685	1.28	1.10689	1.01861	0.961595	1.58702	green
G103277	-4.227	-7.685	0.0001577	35.2_not assigned.unknown_(gnl|cdd|38301 : 51.2) no description available & (reliability: 100.0) & (original description: no original description)	4.10533	8.72933	2.04067	4.3665	4.40367	3.34267	2.28833	0.214333	0	0.0263333	0.983149	1.88571	0.367154	2.04849	0.459696	0.990044	0.339029	0.119304	0	0.0456107	turquoise
G103283	-9.865	-5.885	0.004135	35.2_not assigned.unknown_ no hits & (original description: no original description)	22.739	33.2593	6.21833	3.9885	11.6527	4.31833	7.415	0.446333	0.216	0	5.46646	28.5545	0.490731	0.395273	3.57379	1.80467	2.57818	0.247674	0.374123	0	turquoise
G103318	18.817	1.831	0.038	27.3.99_RNA.regulation of transcription.unclassified_(loc_os01g61830.1 : 138.0) no description available & (at2g20280 : 104.0) Zinc finger C-x8-C-x5-C-x3-H type family protein; FUNCTIONS IN: zinc ion binding, nucleic acid binding; INVOLVED IN: biological_process unknown; LOCATED IN: cellular_component unknown; EXPRESSED IN: 22 plant structures; EXPRESSED DURING: 13 growth stages; CONTAINS InterPr…	28.6747	13.6033	36.064	13.665	24.3557	11.4983	44.8537	53.695	51.264	16.0373	2.45197	9.03524	2.52151	0.78206	6.96978	2.21158	5.50837	1.58229	1.27393	0.126005	brown
G103320	-8.938	-1.244	0.03	31.1_cell.organisation_(loc_os02g47880.2 : 446.0) no description available & (at1g27500 : 414.0) Tetratricopeptide repeat (TPR)-like superfamily protein; FUNCTIONS IN: binding; LOCATED IN: cellular_component unknown; EXPRESSED IN: cultured cell; CONTAINS InterPro DOMAIN/s: Tetratricopeptide-like helical (InterPro:IPR011990), Tetratricopeptide repeat-containing (InterPro:IPR013026), Tetratricopept…	35.712	28.506	45.964	55.6945	44.0343	53.6663	34.0807	37.564	32.126	42.4933	4.19893	20.6786	1.50584	5.8202	4.84651	4.0388	1.93709	1.50341	7.37295	3.3292	green
G103340	-40.657	-1.557	0.559	35.2_not assigned.unknown_ no hits & (original description: no original description)	86.2443	164.52	49.1663	76.884	134.27	98.262	117.776	50.068	46.9397	77.3817	43.4576	122.471	8.34352	51.2582	68.8082	36.0761	14.7298	27.8115	6.83757	21.77	turquoise
G103412	-5.183	-9.282	6.27e-05	11.9.4.3_lipid metabolism.lipid degradation.beta-oxidation.enoyl CoA hydratase_(at4g13360 : 60.5) ATP-dependent caseinolytic (Clp) protease/crotonase family protein; FUNCTIONS IN: catalytic activity; INVOLVED IN: metabolic process; EXPRESSED IN: 24 plant structures; EXPRESSED DURING: 14 growth stages; CONTAINS InterPro DOMAIN/s: Crotonase, core (InterPro:IPR001753); BEST Arabidopsis thaliana prot…	4.60367	6.459	4.345	5.92	12.937	5.22667	1.587	0.327	0.589	0	1.13963	8.0132	1.33788	1.59806	2.16153	0.405776	0.518304	0.136371	0.210578	0	turquoise
G103424	-8.943	-2.043	0.021	35.2_not assigned.unknown_(at5g24690 : 73.9) INVOLVED IN: biological_process unknown; LOCATED IN: mitochondrion, chloroplast, plastid, chloroplast inner membrane, chloroplast envelope; EXPRESSED IN: 23 plant structures; EXPRESSED DURING: 13 growth stages; CONTAINS InterPro DOMAIN/s: Protein of unknown function DUF3411 (InterPro:IPR021825); BEST Arabidopsis thaliana protein match is: reticulata-re…	19.633	23.282	19.4687	13.881	21.2267	15.7783	0.736333	16.078	1.97833	15.497	2.28007	17.1581	1.93153	0.131522	5.43899	0.139005	0.344544	2.03003	1.17398	1.80185	red
G103442	2.971	6.142	0.001323	35.2_not assigned.unknown_(at5g25360 : 110.0) unknown protein; FUNCTIONS IN: molecular_function unknown; INVOLVED IN: biological_process unknown; LOCATED IN: cellular_component unknown; EXPRESSED IN: 23 plant structures; EXPRESSED DURING: 15 growth stages; BEST Arabidopsis thaliana protein match is: unknown protein (TAIR:AT4G32342.1). & (loc_os02g10720.1 : 89.7) no description available & (gnl|cd…	0.354667	15.999	0.500333	2.733	0.358	0.199333	6.22367	1.03133	3.35667	3.58167	0.419006	27.6098	0.158885	1.26996	0.200067	0.081347	0.991777	0.579056	1.12539	0.491391	turquoise
G103443	-17.595	-1.881	0.12	35.2_not assigned.unknown_ no hits & (original description: no original description)	12.636	42.2097	21.9257	29.2005	57.6797	51.787	36.2607	14.3733	9.51633	19.7657	1.60721	4.64651	2.00248	5.71696	20.4375	8.59239	2.32798	3.89108	1.69676	2.49629	turquoise
G103469	10.536	1.643	1	35.2_not assigned.unknown_(gnl|cdd|38301 : 51.9) no description available & (reliability: 100.0) & (original description: no original description)	20.934	20.0143	14.975	7.969	17.556	33.8147	61.9753	25.946	0	19.7503	2.38772	34.0416	2.93478	0.284257	1.6949	10.4734	2.23423	3.74075	0	2.43779	magenta
G103477	-13.649	-2.115	0.003851	35.1_not assigned.no ontology_(at1g80500 : 59.3) SNARE-like superfamily protein; FUNCTIONS IN: molecular_function unknown; INVOLVED IN: transport, ER to Golgi vesicle-mediated transport; LOCATED IN: intracellular; EXPRESSED IN: 24 plant structures; EXPRESSED DURING: 15 growth stages; CONTAINS InterPro DOMAIN/s: Sedlin (InterPro:IPR006722), Longin-like (InterPro:IPR011012); BEST Arabidopsis thalia…	34.3507	17.0183	18.171	27.5935	35.5093	24.78	6.408	10.501	24.502	7.549	2.82384	4.13178	1.25923	1.70625	5.87303	6.19503	1.51092	0.480153	4.6358	0.758698	blue
G103529	-6.093	-1.55	0.003075	30.3_signalling.calcium_(at1g27770 : 980.0) Encodes a chloroplast envelope Ca2+-ATPase with an N-terminal autoinhibitor.; autoinhibited Ca2+-ATPase 1 (ACA1); FUNCTIONS IN: calcium channel activity, calcium-transporting ATPase activity, calmodulin binding; INVOLVED IN: cation transport, calcium ion transport, ATP biosynthetic process; LOCATED IN: endoplasmic reticulum, plasma membrane, chloroplast…	16.6463	16.423	16.9527	12.211	18.103	19.704	14.3913	8.086	10.6867	11.125	2.63678	0.402954	2.02019	1.87949	0.670263	5.73782	0.209801	0.718062	0.441083	1.35239	turquoise
G103539	-10.532	-1.895	0.011	34.3_transport.amino acids_(at5g41800 : 155.0) Transmembrane amino acid transporter family protein; FUNCTIONS IN: amino acid transmembrane transporter activity; INVOLVED IN: amino acid transport; LOCATED IN: plasma membrane, membrane; EXPRESSED IN: 10 plant structures; EXPRESSED DURING: LP.06 six leaves visible, LP.04 four leaves visible, 4 anthesis, petal differentiation and expansion stage; CON…	10.2703	34.2887	28.6163	17.1435	17.1353	20.037	15.2227	7.30533	10.3683	14.1783	0.813007	7.24763	2.26289	5.70706	1.42701	1.55914	2.08704	0.985107	0.704143	0.960263	black
G103578	-10.099	-1.694	0.0001073	35.2_not assigned.unknown_(gnl|cdd|38301 : 50.0) no description available & (reliability: 100.0) & (original description: no original description)	21.9533	116.079	15.24	24.733	29.573	27.531	11.268	17.085	14.7243	15.164	3.84063	149.252	2.75461	2.48194	2.57426	9.04279	1.23914	1.64681	1.06202	0.916314	brown
G103588	-227.091	-5.277	0.007797	34.19.1_transport.Major Intrinsic Proteins.PIP_(loc_os02g41860.4 : 194.0) no description available & (q6k215|pip22_orysa : 193.0) Probable aquaporin PIP2.2 (Plasma membrane intrinsic protein 2.2) (OsPIP2.2) - Oryza sativa (Rice) & (at5g60660 : 187.0) A member of the plasma membrane intrinsic protein subfamily PIP2.When expressed in yeast cells can conduct hydrogen peroxide into those cells.; plas…	184.491	392.232	63.386	259.474	336.862	185.34	74.4797	31.2433	32.456	74.2277	75.9531	353.914	13.905	105.043	218.783	55.7191	44.6783	2.43562	28.8486	24.5641	turquoise
G103600	-14.73	-1.633	0.0003762	16.1.1.2_secondary metabolism.isoprenoids.non-mevalonate pathway.DXR_(at5g62790 : 84.3) 1-Deoxy-d-xylulose 5-phosphate reductoisomerase (DXR) catalyzes the first committed step of the 2-C-methyl-d-erythritol 4-phosphate pathway for isoprenoid biosynthesis. In Arabidopsis, DXR is encoded by a single-copy gene. Arabidopsis DXR is targeted to plastids and localizes into chloroplasts of leaf cells. D…	30.1773	39.627	43.8883	37.355	27.285	45.0397	30.7673	17.3423	17.1897	27.7677	8.5139	6.33994	3.94672	2.41548	2.72931	10.1318	4.1763	3.06775	1.84566	0.817776	brown
G103645	-2.319	-6.807	0.023	35.2_not assigned.unknown_(gnl|cdd|36139 : 63.4) no description available & (reliability: 100.0) & (original description: no original description)	1.19133	6.09067	0.318	6.349	1.40633	5.68933	0.684333	0.321667	0.094	0.497333	1.34168	4.93823	0.0844512	1.51745	0.415717	0.922738	0.840113	0.0322542	0.162813	0.2935	brown
G103681	-5.651	-11.901	9.371e-08	35.2_not assigned.unknown_ no hits & (original description: no original description)	6.24933	4.696	5.59367	5.629	12.0497	2.88233	0.231	1.35767	0	0.484667	2.29108	1.98615	1.31249	1.04793	2.00714	0.734312	0.400104	1.60908	0	0.42692	turquoise
G103737	-23.858	-1.418	0.008462	NA	74.394	63.4023	64.033	76.6705	103.268	78.9857	46.3123	52.257	45.9787	83.672	4.21754	48.1706	4.37856	3.09359	13.9836	10.1004	2.71914	0.987804	3.33974	1.56806	brown
G103760	-10.903	-1.846	0.945	34.16_transport.ABC transporters and multidrug resistance systems_(at3g28860 : 61.2) Belongs to the family of ATP-binding cassette (ABC) transporters. Also known as AtMDR11 and PGP19. Possibly regulates auxin-dependent responses by influencing basipetal auxin transport in the root. Acts upstream of phyA in regulating hypocotyl elongation and gravitropic response. Exerts nonredundant, partially ov…	10.399	10.449	13.684	0.445	29.116	67.5173	3.86567	12.7153	0.0926667	34.8927	0.356449	8.56271	2.90381	0.0169706	13.2211	16.6988	1.20702	0.579571	0.160503	5.28668	pink
G103782	70.913	1.757	0.988	35.2_not assigned.unknown_ no hits & (original description: no original description)	175.344	53.711	67.1147	4.6495	160.885	68.3837	393.177	150.159	21.5393	93.5417	24.0548	13.0541	6.28842	1.00904	42.6052	7.70328	54.0673	23.5637	4.26592	16.2664	green
G103794	-16.571	-11.563	0.547	35.2_not assigned.unknown_ no hits & (original description: no original description)	0	27.102	4.72367	25.1715	0.199	81.0093	1.957	0	1.241	3.077	0	46.7352	5.25976	3.8403	0.186968	17.129	2.1677	0	1.76218	1.59687	pink
G103896	-4.122	-2.587	0.0003075	35.2_not assigned.unknown_ no hits & (original description: no original description)	4.89067	44.2177	7.33733	3.6055	7.49667	5.981	4.834	0.989333	1.382	3.18333	2.11887	60.5386	0.982911	0.822365	3.00489	1.41808	1.32288	0.569828	0.909141	1.16744	yellow
G103913	-13.049	-8.591	0.34	35.2_not assigned.unknown_ no hits & (original description: no original description)	0.263667	18.3037	3.04667	0.181	0.0793333	51.657	4.881	0.450333	1.054	0.491	0.228868	10.4883	1.71601	0.00707107	0.137409	14.1205	2.95789	0.11218	0.559039	0.211866	brown
G103929	-43.913	-1.852	0.616	35.2_not assigned.unknown_(gnl|cdd|38301 : 50.4) no description available & (reliability: 100.0) & (original description: no original description)	18.1337	126.932	46.3497	45.063	178.858	72.077	48.1253	2.95467	40.5017	114.638	3.72422	110.126	11.6916	0.182434	14.1714	7.69308	3.76742	1.64862	7.82735	10.9002	turquoise
G103947	-16.607	-1.881	0.971	35.2_not assigned.unknown_ no hits & (original description: no original description)	11.8483	33.4993	124.215	17.175	21.5787	17.7463	23.1857	7.175	33.2207	11.804	5.24223	34.7396	8.33746	0.0141421	3.99836	6.27239	0.480477	3.74726	6.83147	0.955452	grey
G103977	-6.234	-1.911	0.03	35.2_not assigned.unknown_(gnl|cdd|38301 : 55.0) no description available & (gnl|cdd|33678 : 51.6) no description available & (reliability: 100.0) & (original description: no original description)	7.89467	10.0327	10.998	11.8815	21.9167	14.6983	3.04633	7.09833	9.52033	7.71467	1.17819	2.05539	1.56439	0.584777	9.2675	2.4425	0.464849	2.934	3.35972	0.605013	turquoise
G104029	-2.59	-8.255	0.027	35.2_not assigned.unknown_(gnl|cdd|38301 : 56.2) no description available & (gnl|cdd|33678 : 53.9) no description available & (p93805|pgmc2_maize : 53.1) Phosphoglucomutase, cytoplasmic 2 (EC 5.4.2.2) (Glucose phosphomutase 2) (PGM 2) - Zea mays (Maize) & (loc_os03g50480.1 : 51.6) no description available & (reliability: 100.0) & (original description: no original description)	4.95767	6.35167	0.097	5.004	0.733	0.769333	0.321333	0.645667	0.238333	0.223667	1.00835	0.30862	0.0869655	0.972979	0.255736	0.256284	0.207138	0.153409	0.412805	0.0519359	turquoise
G104057	-2.843	-2.292	0.037	NA	7.23167	4.045	8.944	3.748	3.74633	2.16567	3.40067	2.31033	1.91333	1.17867	0.924657	1.74796	0.763637	0.72832	2.61952	0.721022	1.37047	0.77067	0.875037	0.433479	turquoise
G104077	-12.731	-1.658	1	35.2_not assigned.unknown_ no hits & (original description: no original description)	11.24	20.664	17.2287	17.463	102.186	16.0707	32.9763	21.787	6.55167	16.1173	6.18885	3.8207	4.22958	1.36613	16.7308	1.74956	12.4343	6.75826	0.674656	3.30744	turquoise
G104117	-11.888	-1.526	0.367	16.8.3.2_secondary metabolism.flavonoids.dihydroflavonols.flavanone 3-hydroxylase_(q06942|fl3h_maldo : 303.0) Naringenin,2-oxoglutarate 3-dioxygenase (EC 1.14.11.9) (Flavonone-3-hydroxylase) (F3H) (FHT) - Malus domestica (Apple) (Malus sylvestris) & (at3g51240 : 271.0) Encodes flavanone 3-hydroxylase that is coordinately expressed with chalcone synthase and chalcone isomerases. Regulates flavonoi…	22.4083	22.851	45.9413	29.661	25.1477	59.7937	9.12367	32.916	21.6493	26.6387	6.08786	9.06075	1.13419	4.77721	10.9404	7.31267	0.995055	13.9369	4.08787	5.07677	pink
G104134	57.187	1.448	0.028	29.2.3_protein.synthesis.initiation_(p35683|if4a_orysa : 415.0) Eukaryotic initiation factor 4A (EC 3.6.1.-) (ATP-dependent RNA helicase eIF4A) (eIF-4A) - Oryza sativa (Rice) & (loc_os06g48750.2 : 415.0) no description available & (at3g13920 : 412.0) eukaryotic translation initiation factor 4A-1; eukaryotic translation initiation factor 4A1 (EIF4A1); CONTAINS InterPro DOMAIN/s: DNA/RNA helicase, …	155.214	86.565	111.834	86.2455	158.246	119.654	183.71	203.353	230.446	121.706	10.5002	65.7391	8.10409	1.47715	13.1892	13.5708	4.30299	19.1404	39.4956	4.59267	green
G104162	12.147	1.24	0.046	29.2.1.2.1.30_protein.synthesis.ribosomal protein.eukaryotic.40S subunit.S30_(loc_os06g07580.2 : 80.9) no description available & (at5g56670 : 79.7) Ribosomal protein S30 family protein; FUNCTIONS IN: structural constituent of ribosome; INVOLVED IN: translation; LOCATED IN: cytosolic small ribosomal subunit, ribosome; EXPRESSED IN: 23 plant structures; EXPRESSED DURING: 15 growth stages; CONTAINS…	59.358	48.511	44.399	40.2085	54.1023	40.6643	60.1833	65.735	70.0567	54.8567	1.41442	29.7892	1.62201	3.87707	3.25377	7.12494	4.73842	2.58161	5.53354	3.42583	green
G104167	-12.256	-9.759	2.352e-13	29.4_protein.postranslational modification_(at3g19420 : 65.5) PTEN 2 (PEN2); FUNCTIONS IN: phosphatase activity, protein tyrosine phosphatase activity, protein tyrosine/serine/threonine phosphatase activity; INVOLVED IN: protein amino acid dephosphorylation, dephosphorylation; EXPRESSED IN: 24 plant structures; EXPRESSED DURING: 15 growth stages; CONTAINS InterPro DOMAIN/s: Protein-tyrosine phosp…	12.6707	33.5883	16.8347	23.1775	9.47	8.28667	0.0393333	0	5.411	0.146667	0.613722	36.9522	0.870593	2.83621	1.15991	3.89327	0.0681273	0	1.0558	0.042336	blue
G104191	71.961	1.529	1	35.2_not assigned.unknown_(gnl|cdd|38301 : 51.5) no description available & (reliability: 100.0) & (original description: no original description)	33.6367	503.125	39.743	22.765	62.7373	10.207	11.457	247.251	531.679	41.9043	21.8629	285.598	3.42767	5.72615	35.0312	6.41407	3.36297	113.477	319.177	15.7026	yellow
G104210	-428.84	-3.012	0.203	20.2.3_stress.abiotic.drought/salt_(at3g05890 : 56.2) RARE-COLD-INDUCIBLE 2B (RCI2B); CONTAINS InterPro DOMAIN/s: Uncharacterised protein family UPF0057 (InterPro:IPR000612); BEST Arabidopsis thaliana protein match is: Low temperature and salt responsive protein family (TAIR:AT3G05880.1); Has 1391 Blast hits to 1391 proteins in 471 species: Archae - 0; Bacteria - 653; Metazoa - 37; Fungi - 280; P…	61.7847	341.232	323.35	1705.25	225.679	1378.92	78.473	346.085	13.6227	414.23	8.17978	281.108	46.602	256.698	41.3406	47.3236	12.371	22.1663	1.46367	64.9751	green
G104211	-94.312	-2.961	0.769	35.2_not assigned.unknown_ no hits & (original description: no original description)	54.3367	12.9937	280.955	638.716	4.31933	36.721	4.619	76.332	11.6313	99.804	2.28703	14.9855	20.8881	51.1938	0.407829	6.18652	1.05057	16.1892	5.09011	7.44372	green
G104252	-11.68	-1.374	0.033	35.2_not assigned.unknown_(at2g47115 : 103.0) unknown protein; FUNCTIONS IN: molecular_function unknown; INVOLVED IN: biological_process unknown; LOCATED IN: endomembrane system; BEST Arabidopsis thaliana protein match is: unknown protein (TAIR:AT1G10660.1); Has 35333 Blast hits to 34131 proteins in 2444 species: Archae - 798; Bacteria - 22429; Metazoa - 974; Fungi - 991; Plants - 531; Viruses - …	38.2357	51.355	27.5353	44.31	44.394	44.5503	25.442	28.4003	28.457	42.5907	6.69527	17.8487	2.55755	2.9953	0.280712	3.91605	0.89822	1.26335	2.23949	2.99527	brown
G104287	32.948	2.492	0.168	2.2.2.1.2_major CHO metabolism.degradation.starch.starch cleavage.beta amylase_(at3g23920 : 525.0) Encodes a chloroplast beta-amylase. Is necessary for leaf starch breakdown in the absence of BAM3.; beta-amylase 1 (BAM1); FUNCTIONS IN: beta-amylase activity; INVOLVED IN: response to water deprivation, starch catabolic process; LOCATED IN: cytosol, nucleus; EXPRESSED IN: 25 plant structures; EXPRE…	45.691	6.825	23.0323	35.584	19.814	4.85567	52.621	97.877	15.524	54.1353	11.0591	5.5765	2.79053	12.8198	2.98315	0.651967	1.68676	46.9644	7.21146	11.4206	blue
G104358	-56.165	-1.601	0.048	29.3.1_protein.targeting.nucleus_(q9slx0|ima1b_orysa : 164.0) Importin alpha-1b subunit - Oryza sativa (Rice) & (loc_os05g06350.1 : 164.0) no description available & (at4g16143 : 160.0) Protein interacts with Agrobacterium proteins VirD2 and VirE2. Is not individually essential for Agrobacterium-mediated root transformation, but when overexpressed can rescue the impa-4 decreased transformation su…	224.856	122.205	104.807	94.8115	155.989	112.938	85.939	88.2867	70.1203	129.663	71.1807	78.544	11.3425	20.6242	37.1844	14.7969	6.82671	5.43977	15.054	10.4443	turquoise
G104393	-2.244	-2.795	0.011	35.1_not assigned.no ontology_(loc_os06g13540.1 : 95.1) no description available & (at5g48050 : 74.7) CONTAINS InterPro DOMAIN/s: Retrotransposon gag protein (InterPro:IPR005162); BEST Arabidopsis thaliana protein match is: unknown protein (TAIR:AT1G34070.1); Has 1807 Blast hits to 1807 proteins in 277 species: Archae - 0; Bacteria - 0; Metazoa - 736; Fungi - 347; Plants - 385; Viruses - 0; Other…	6.38833	6.084	4.13567	3.788	3.04167	0.594333	2.198	0.746	1.73933	0.316333	0.443764	5.24491	0.333851	0.142836	1.19071	0.152847	0.749354	0.293362	0.767761	0.0995507	turquoise
G104461	-20.616	-1.947	0.495	35.2_not assigned.unknown_(gnl|cdd|36433 : 51.2) no description available & (reliability: 100.0) & (original description: no original description)	33.4543	38.0047	5.25933	26.5755	29.0453	101.608	10.638	18.718	23.9427	33.776	20.5401	33.8064	0.629476	16.9642	14.6211	33.6822	2.22747	1.37599	14.5489	6.72689	brown
G104467	14.15	1.776	0.453	16.1.1.2_secondary metabolism.isoprenoids.non-mevalonate pathway.DXR_(q8w250|dxr_orysa : 100.0) 1-deoxy-D-xylulose 5-phosphate reductoisomerase, chloroplast precursor (EC 1.1.1.267) (DXP reductoisomerase) (1-deoxyxylulose-5-phosphate reductoisomerase) (2-C-methyl-D-erythritol 4-phosphate synthase) - Oryza sativa (Rice) & (loc_os01g01710.1 : 100.0) no description available & (at5g62790 : 99.4) 1-D…	21.2483	18.213	14.3627	11.882	18.5623	13.4003	47.709	16.7227	55.2777	9.83633	2.84252	12.0679	1.36253	2.06192	3.20422	1.58943	0.288969	1.68344	3.41013	2.65136	red
G104474	-514.221	-3.034	0.235	35.2_not assigned.unknown_(gnl|cdd|33678 : 57.4) no description available & (gnl|cdd|38301 : 51.9) no description available & (reliability: 100.0) & (original description: no original description)	20.3583	369.244	1064.38	2419.98	98.9493	1043.85	87.142	163.218	229.519	531.141	9.7132	300.189	65.0471	374.461	47.4165	100.911	16.7675	5.76246	122.081	55.3584	green
G104545	-2.811	-2.779	0.003532	30.2.8.2_signalling.receptor kinases.leucine rich repeat VIII.VIII-2_(loc_os09g17630.1 : 132.0) no description available & (at3g14840 : 130.0) Leucine-rich repeat transmembrane protein kinase; FUNCTIONS IN: protein serine/threonine kinase activity, protein kinase activity, ATP binding; INVOLVED IN: protein amino acid phosphorylation; LOCATED IN: plasma membrane; EXPRESSED IN: 25 plant structures;…	2.985	4.45633	5.293	6.7335	2.20867	6.26	1.41067	0.461	3.40033	1.049	0.341378	3.1087	0.690622	1.23673	1.02978	2.50348	0.8191	0.14238	1.26877	0.365475	blue
G104591	-16.321	-1.719	0.484	NA	26.006	16.8073	36.3883	24.6985	69.4873	52.7143	45.4873	4.107	13.3137	27.9267	7.53039	16.5042	1.54486	0.423557	34.2198	12.0542	3.06291	0.519368	4.30221	5.02877	yellow
G104596	-20.867	-2.705	0.05	30.11_signalling.light_(at1g03010 : 464.0) Phototropic-responsive NPH3 family protein; FUNCTIONS IN: signal transducer activity; INVOLVED IN: response to light stimulus, pollen tube growth; EXPRESSED IN: leaf apex, inflorescence meristem, cauline leaf, root, flower; EXPRESSED DURING: M germinated pollen stage, petal differentiation and expansion stage; CONTAINS InterPro DOMAIN/s: NPH3 (InterPro:I…	48.9173	40.2603	5.17367	20.1905	53.3033	20.832	16.1837	15.4957	9.957	7.306	17.5151	7.06398	0.85687	11.1362	30.9717	1.98928	8.37585	7.15439	9.28534	2.78959	turquoise
G104621	13.014	3.181	0.28	35.2_not assigned.unknown_ no hits & (original description: no original description)	0.226	0.889333	0.718	7.443	22.8673	4.68733	39.8767	24.4997	0	11.546	0.391443	0.679628	0.424798	0.558614	3.26835	0.547641	0.663971	2.15596	0	2.2725	blue
G104698	-23.407	-1.705	0.071	31.4_cell.vesicle transport_(at3g08530 : 63.2) Clathrin, heavy chain; FUNCTIONS IN: structural molecule activity, binding; INVOLVED IN: intracellular protein transport, vesicle-mediated transport; LOCATED IN: plasma membrane, chloroplast, membrane; EXPRESSED IN: guard cell, leaf; EXPRESSED DURING: seedling growth; CONTAINS InterPro DOMAIN/s: Clathrin, heavy chain (InterPro:IPR016341), Clathrin, h…	104.738	63.821	34.839	45.084	50.3177	43.8767	32.1737	27.2327	47.3263	26.0113	15.3046	13.5599	2.75385	3.78726	10.6931	19.0546	5.0331	2.24335	5.62489	5.24502	turquoise
G104726	-6.175	-1.7	0.00761	35.2_not assigned.unknown_(at1g55340 : 72.0) Protein of unknown function (DUF1639); FUNCTIONS IN: molecular_function unknown; INVOLVED IN: biological_process unknown; LOCATED IN: cellular_component unknown; CONTAINS InterPro DOMAIN/s: Protein of unknown function DUF1639 (InterPro:IPR012438); BEST Arabidopsis thaliana protein match is: Protein of unknown function (DUF1639) (TAIR:AT3G03880.1); Has …	12.72	38.269	9.282	12.095	17.8827	19.5067	13.4517	7.116	6.95967	7.76133	3.0969	38.252	1.07687	3.85797	1.03419	1.54481	2.20084	2.47655	4.62938	0.943094	turquoise
G104738	6.959	1.528	0.021	30.5_signalling.G-proteins_(at5g54840 : 70.1) Monomeric G protein. Expressed in the root quiescent center, flowers, and leaf guard cells and hydathodes.; SGP1; FUNCTIONS IN: GTP binding; INVOLVED IN: small GTPase mediated signal transduction; LOCATED IN: intracellular; EXPRESSED IN: 29 plant structures; EXPRESSED DURING: 13 growth stages; CONTAINS InterPro DOMAIN/s: Ras GTPase (InterPro:IPR001806…	10.797	9.952	15.8503	18.11	10.4067	12.3603	17.0953	25.2687	21.4237	16.814	2.26258	6.54811	0.921526	3.81696	0.712329	1.94465	4.42647	1.795	7.54115	3.52388	turquoise
G104764	-3.185	-30.713	3.365e-06	35.2_not assigned.unknown_(gnl|cdd|38301 : 51.9) no description available & (reliability: 100.0) & (original description: no original description)	3.08733	8.67967	1.649	6.105	5.77467	1.07033	0	0.369	0	0.0596667	1.46413	10.9961	0.351544	0.434164	2.08777	0.345961	0	0.371016	0	0.103346	turquoise
G104788	-7.593	-3.063	0.002784	35.2_not assigned.unknown_(at2g42760 : 91.3) unknown protein; CONTAINS InterPro DOMAIN/s: Protein of unknown function DUF1685 (InterPro:IPR012881); Has 170 Blast hits to 164 proteins in 34 species: Archae - 0; Bacteria - 1; Metazoa - 26; Fungi - 10; Plants - 107; Viruses - 0; Other Eukaryotes - 26 (source: NCBI BLink). & (loc_os06g35770.1 : 74.7) no description available & (gnl|cdd|38301 : 59.6) …	10.1267	13.077	17.0517	7.6775	12.2613	1.594	6.753	2.36367	3.561	2.043	0.692278	3.35249	2.82351	0.269408	4.40212	0.560609	0.409711	0.698357	0.916194	0.115052	turquoise
G104801	17.844	2.799	0.834	29.3.4.2_protein.targeting.secretory pathway.golgi_(at4g32640 : 52.8) Sec23/Sec24 protein transport family protein; FUNCTIONS IN: zinc ion binding; INVOLVED IN: intracellular protein transport, ER to Golgi vesicle-mediated transport; LOCATED IN: COPII vesicle coat; EXPRESSED IN: 23 plant structures; EXPRESSED DURING: 13 growth stages; CONTAINS InterPro DOMAIN/s: Sec23/Sec24, helical domain (Inter…	11.957	9.36767	8.17233	3.094	14.2023	5.26133	13.3753	2.293	86.0553	9.33567	3.45283	5.45243	0.708764	0.671751	4.34459	1.4609	1.44252	0.543721	1.8214	2.02544	red
G104804	-2.469	-5.67	0.002833	29.5.11.4.3.2_protein.degradation.ubiquitin.E3.SCF.FBOX_(at1g13570 : 55.8) F-box/RNI-like superfamily protein; CONTAINS InterPro DOMAIN/s: F-box domain, cyclin-like (InterPro:IPR001810), FBD (InterPro:IPR013596), F-box domain, Skp2-like (InterPro:IPR022364), FBD-like (InterPro:IPR006566), Leucine-rich repeat 2 (InterPro:IPR013101); BEST Arabidopsis thaliana protein match is: F-box/RNI-like/FBD-li…	3.783	5.04767	1.65333	6.6155	1.75567	0.459667	1.388	0.0356667	0	0.691333	0.712276	0.759022	0.2235	0.374059	0.357556	0.176359	0.467045	0.0617765	0	0.377497	turquoise
G104850	12.848	2.977	0.815	31.1_cell.organisation_(gnl|cdd|33678 : 67.4) no description available & (gnl|cdd|38301 : 60.4) no description available & (at2g35630 : 58.9) Member of the MAP215 family of microtubule-associated proteins required to establish interphase arrays of cortical microtubules.Mutants have defects in cytokinesis during pollen development. Vegetative phenotypes observed in temperature sensitive mutants in…	7.807	4.133	6.382	3.9745	8.023	7.18367	61.0543	4.88767	5.567	5.87333	0.410313	0.284422	1.68039	0.282136	0.837355	0.266466	1.66897	0.444383	1.63874	0.650933	magenta
G104875	-2.81	-99.716	0.013	35.2_not assigned.unknown_(gnl|cdd|38301 : 54.6) no description available & (gnl|cdd|70912 : 50.8) no description available & (reliability: 100.0) & (original description: no original description)	0	3.51033	0.603	3.7785	7.19833	0.758	0	0.113667	0	0	0	1.98951	0.447563	1.03591	1.80871	0.387183	0	0.101441	0	0	black
G104881	22.679	2.59	0.815	35.2_not assigned.unknown_(gnl|cdd|38301 : 56.9) no description available & (reliability: 100.0) & (original description: no original description)	0.788667	2.12967	34.8923	0.0725	0.0853333	44.7753	101.048	16.87	29.695	0.142667	1.18415	3.12589	3.61288	0.0360624	0.0550121	17.2217	8.75463	8.31857	12.8193	0.165425	turquoise
G105031	-3.165	-3.271	0.038	35.2_not assigned.unknown_(gnl|cdd|38301 : 53.5) no description available & (reliability: 100.0) & (original description: no original description)	7.06933	4.601	3.96433	2.2255	9.58733	3.70333	2.816	0.538	1.34867	0.872	1.73721	7.89998	0.423162	0.480126	1.08554	0.337127	1.0053	0.221027	0.370827	0.116503	turquoise
G105064	-3.661	-2.77	0.044	35.2_not assigned.unknown_(gnl|cdd|83058 : 53.2) no description available & (reliability: 100.0) & (original description: no original description)	2.97133	7.53133	11.165	3.1245	8.68667	2.52967	3.84	0.730333	0.703	3	0.645255	6.78988	2.68359	1.86747	2.74115	1.14721	0.944578	0.501325	0.662206	0.134	yellow
G105124	-8.054	-1.73	0.00391	35.2_not assigned.unknown_(loc_os03g02380.1 : 66.2) no description available & (at3g49310 : 56.2) Major facilitator superfamily protein; LOCATED IN: endomembrane system; EXPRESSED IN: 22 plant structures; EXPRESSED DURING: 13 growth stages; CONTAINS InterPro DOMAIN/s: Protein of unknown function DUF791 (InterPro:IPR008509), Major facilitator superfamily, general substrate transporter (InterPro:IP…	16.4787	13.3833	16.6717	11.1345	21.4157	27.8683	15.7817	5.62067	12.2807	10.4327	3.96516	5.57987	0.481333	3.16147	4.86328	3.24055	2.53347	0.880183	1.91158	1.87876	blue
G105190	5.952	1.737	0.047	35.2_not assigned.unknown_(gnl|cdd|38301 : 54.2) no description available & (reliability: 100.0) & (original description: no original description)	9.01433	117.807	14.1797	1.165	7.818	2.228	16.3557	17.0403	14.4827	8.25067	1.79258	183.864	1.58208	0.237588	1.54443	0.228278	1.48049	2.97678	1.38872	1.11217	brown
G105214	-15.643	-2.483	0.2	35.2_not assigned.unknown_(gnl|cdd|33678 : 64.3) no description available & (gnl|cdd|38301 : 58.9) no description available & (reliability: 100.0) & (original description: no original description)	16.8417	24.1813	22.7613	35.4505	23.175	27.505	0.350333	0.580333	0.698667	40.557	5.35663	20.0574	1.87178	2.1588	1.8942	2.80644	0.324996	1.00517	0.605302	6.24718	green
G105264	-15.77	-2.201	1	26.10_misc.cytochrome P450_(at2g45570 : 272.0) member of CYP76C; 'cytochrome P450, family 76, subfamily C, polypeptide 2' (CYP76C2); FUNCTIONS IN: electron carrier activity, monooxygenase activity, iron ion binding, oxygen binding, heme binding; INVOLVED IN: oxidation reduction; EXPRESSED IN: stem, sepal, male gametophyte, carpel, stamen; EXPRESSED DURING: 4 anthesis; CONTAINS InterPro DOMAIN/s: …	40.91	29.5073	41.0733	3.7065	72.2877	3.55233	3.23333	4.90967	42.7323	1.626	51.4756	45.6177	3.57786	0.352846	77.5088	0.55461	0.860653	2.42572	28.5088	0.151644	red
G105273	-13.398	-2.126	0.0003775	35.2_not assigned.unknown_ no hits & (original description: no original description)	14.5593	31.5153	16.5043	19.0895	36.609	31.6547	15.1533	15.6827	5.65033	11.0983	1.94942	3.23254	1.86636	2.23941	3.12751	9.12335	3.11114	3.14461	0.582156	2.24067	black
G105310	2.857	3.49	0.015	27.3.3_RNA.regulation of transcription.AP2/EREBP, APETALA2/Ethylene-responsive element binding protein family_(gnl|cdd|38301 : 60.4) no description available & (at5g57390 : 54.3) Encodes a member of the AP2 family of transcriptional regulators.May be involved in germination and seedling growth. Mutants are resistant to ABA analogs and are resistant to high nitrogen concentrations.essential for th…	0	11.0157	4.10533	3.3455	0.0466667	0.0226667	3.786	3.81567	3.88433	4.53133	0	19.0044	0.618927	0.0954594	0.0421584	0.0392598	0.606617	0.554154	1.28589	1.031	turquoise
G105327	-2.917	-5.644	0.043	35.2_not assigned.unknown_(gnl|cdd|38301 : 50.0) no description available & (reliability: 100.0) & (original description: no original description)	3.79433	9.19033	0.398667	0.8775	8.338	0.956333	1.61567	0.0903333	0.0863333	0.72	0.921534	8.15125	0.0345012	0.505581	0.643107	0.377075	0.838787	0.0784241	0.149534	0.293101	turquoise
G105351	16.155	1.512	0.245	29.6_protein.folding_(q05046|ch62_cucma : 85.9) Chaperonin CPN60-2, mitochondrial precursor (HSP60-2) - Cucurbita maxima (Pumpkin) (Winter squash) & (loc_os10g32550.1 : 81.6) no description available & (at3g23990 : 73.9) mitochondrial chaperonin HSP. assist in rapid assembly of the oligomeric protein structures in the mitochondria.; heat shock protein 60 (HSP60); FUNCTIONS IN: copper ion binding,…	41.205	25.4763	25.438	24.6025	51.7707	18.0537	66.7717	60.716	34.4367	28.92	7.86748	0.821339	1.75042	4.22355	10.251	2.01468	4.12134	1.82184	3.61586	3.09241	green
G105402	-13.841	-1.766	0.058	12.3.1_N-metabolism.N-degradation.glutamate dehydrogenase_(at5g18170 : 82.4) Encodes the 43 kDa alpha-subunit of the glutamate dehydrogenase with a putative mitochondrial transit polypeptide and NAD(H)- and alpha-ketoglutarate-binding domains. Mitochondrial localization confirmed by subcellular fractionation. Combines in several ratios with GDH2 protein (GDH-beta) to form seven isoenzymes. Cataly…	39.808	25.315	26.084	26.6115	47.3373	24.3303	35.2443	12.3163	6.76067	17.9397	3.3203	3.12177	1.26779	2.45295	8.11823	3.67861	5.32985	0.691743	1.97436	0.27086	yellow
G105414	-2.046	-3.164	0.015	35.2_not assigned.unknown_ no hits & (original description: no original description)	3.64333	3.553	3.80467	4.341	2.42133	1.40167	0.636667	0.225667	0.31	2.60867	1.01585	1.10013	0.108822	1.24168	0.716238	0.0184481	0.466277	0.0941187	0.403331	0.580263	yellow
G105451	-4.829	-17.418	0.0004546	35.2_not assigned.unknown_ no hits & (original description: no original description)	3.57333	4.84	3.14033	3.3385	7.44833	11.2853	0.314667	0.301667	0.125	0.435667	0.5169	6.85433	0.490739	1.29754	3.44326	3.77606	0.29313	0.32333	0.216506	0.113588	pink
G105483	-4.732	-2.433	0.0001748	35.2_not assigned.unknown_ no hits & (original description: no original description)	7.59867	11.421	6.516	6.007	8.05133	6.278	5.00467	1.424	4.36933	2.41567	1.52668	4.39115	1.04205	0.0410122	2.28114	2.11954	1.85966	0.379099	1.28819	0.822692	turquoise
G105504	-12.525	-2.12	0.917	35.2_not assigned.unknown_ no hits & (original description: no original description)	16.017	6.334	67.1717	1.4745	45.4173	3.141	37.78	2.29967	2.852	1.79367	1.32415	7.71285	5.62557	0.215668	3.83153	2.34189	6.39688	0.0971099	1.70904	0.322215	yellow
G105549	35.386	2.368	1	11.6_lipid metabolism.lipid transfer proteins etc_(q43129|nltp2_goshi : 129.0) Nonspecific lipid-transfer protein precursor (LTP) (GH3) - Gossypium hirsutum (Upland cotton) & (at5g59320 : 116.0) Predicted to encode a PR (pathogenesis-related) protein. Belongs to the lipid transfer protein (PR-14) family with the following members: At2g38540/LTP1, At2g38530/LTP2, At5g59320/LTP3, At5g59310/LTP4, At…	14.286	16.9847	20.06	102.942	21.63	4.66133	29.2587	169.299	44.1953	2.23733	1.70878	23.4828	3.00764	27.0341	30.9619	1.126	15.9058	217.588	25.0234	1.93177	blue
G105552	40.051	1.673	0.343	35.2_not assigned.unknown_(gnl|cdd|82334 : 51.8) no description available & (reliability: 100.0) & (original description: no original description)	40.1003	52.7997	96.839	43.442	46.1253	52.6567	115.563	59.706	165.039	58.009	24.0435	23.5052	3.71735	13.732	18.8229	13.654	41.1896	4.32521	5.31547	13.4774	red
G105656	-25.834	-1.621	0.537	35.2_not assigned.unknown_ no hits & (original description: no original description)	63.2953	48.7247	90.5993	62.3735	44.1887	77.5707	103.335	24.3177	7.45233	31.3827	3.90526	7.55452	12.1851	8.32335	4.96105	11.1596	9.3163	4.30812	2.03126	5.9644	yellow
G105661	-16.511	-1.529	0.0004147	35.2_not assigned.unknown_(gnl|cdd|38301 : 54.2) no description available & (reliability: 100.0) & (original description: no original description)	55.7793	49.724	61.9233	50.9295	38.6053	46.189	35.275	22.5597	31.7847	35.1623	7.71008	27.4116	2.46465	3.21097	8.81686	10.2033	0.749346	2.06227	3.20189	4.80737	blue
G105682	-50.298	-2.614	0.005057	34.16_transport.ABC transporters and multidrug resistance systems_(q2pcf1|pdr2_nicpl : 545.0) Pleiotropic drug resistance protein 2 (NpPDR2) - Nicotiana plumbaginifolia (Leadwort-leaved tobacco) & (at1g66950 : 522.0) pleiotropic drug resistance 11 (PDR11); FUNCTIONS IN: ATPase activity, coupled to transmembrane movement of substances; INVOLVED IN: drug transmembrane transport; LOCATED IN: membran…	52.8363	49.0977	40.0697	73.898	78.4457	163.839	35.5743	13.7253	22.71	52.6503	5.49436	36.7912	1.19595	37.1288	3.64647	31.3126	3.25582	2.78412	8.34221	3.30371	brown
G105730	-33.375	-1.513	1	34.14_transport.unspecified cations_(at5g47560 : 165.0) Encodes a tonoplast malate/fumarate transporter.; tonoplast dicarboxylate transporter (TDT); CONTAINS InterPro DOMAIN/s: Sodium/sulphate symporter (InterPro:IPR001898); Has 1807 Blast hits to 1807 proteins in 277 species: Archae - 0; Bacteria - 0; Metazoa - 736; Fungi - 347; Plants - 385; Viruses - 0; Other Eukaryotes - 339 (source: NCBI BLi…	21.1987	17.48	120.225	331.662	41.809	128.679	21.7257	50.6627	5.21133	182.563	4.04702	10.5337	6.07462	108.064	13.3016	66.7602	3.18822	20.6524	1.56779	17.5993	green
G105733	-6.318	-1.514	0.03	34.6_transport.sulphate_(at1g78000 : 190.0) Encodes a sulfate transporter that can restore sulfate uptake capacity of a yeast mutant lacking sulfate transporter genes.; sulfate transporter 1;2 (SULTR1;2); CONTAINS InterPro DOMAIN/s: Sulphate transporter (InterPro:IPR011547), Sulphate transporter/antisigma-factor antagonist STAS (InterPro:IPR002645), Sulphate anion transporter, conserved site (Int…	12.0903	20.0903	21.979	12.2445	16.4657	26.7747	16.083	9.99667	8.05533	15.0737	2.3827	2.44485	0.29702	1.52099	0.303727	1.14391	1.96435	0.659168	2.31359	1.93837	pink
G105925	7.972	1.556	0.003066	33.99_development.unspecified_(at5g37930 : 125.0) Protein with RING/U-box and TRAF-like domains; FUNCTIONS IN: ubiquitin-protein ligase activity, zinc ion binding; INVOLVED IN: multicellular organismal development, ubiquitin-dependent protein catabolic process, protein ubiquitination; LOCATED IN: intracellular, nucleus; EXPRESSED IN: 24 plant structures; EXPRESSED DURING: 15 growth stages; CONTAI…	17.8303	10.7007	12.587	13.745	13.2583	14.305	14.6633	27.461	22.6653	24.444	1.44604	2.40225	3.62326	0.253144	3.25735	0.812349	1.46611	1.51849	2.35413	1.37776	yellow
G105963	-14.062	-1.56	0.391	29.5_protein.degradation_(at1g75460 : 67.4) ATP-dependent protease La (LON) domain protein; FUNCTIONS IN: ATP-dependent peptidase activity; INVOLVED IN: proteolysis; LOCATED IN: chloroplast; EXPRESSED IN: 19 plant structures; EXPRESSED DURING: 11 growth stages; CONTAINS InterPro DOMAIN/s: Peptidase S16, lon N-terminal (InterPro:IPR003111); BEST Arabidopsis thaliana protein match is: ATP-dependent…	63.9387	64.804	16.3003	24.785	59.142	15.9093	30.0533	20.215	28.7543	21.4857	12.6498	21.5688	2.5715	6.96076	17.7702	3.15158	8.73169	4.87291	9.80422	4.17209	turquoise
G106021	12.369	2.559	0.285	16.4.1_secondary metabolism.N misc.alkaloid-like_(at4g20840 : 616.0) FAD-binding Berberine family protein; FUNCTIONS IN: electron carrier activity, oxidoreductase activity, FAD binding, catalytic activity; LOCATED IN: apoplast, plasma membrane; EXPRESSED IN: 21 plant structures; EXPRESSED DURING: 10 growth stages; CONTAINS InterPro DOMAIN/s: FAD-binding, type 2 (InterPro:IPR016166), Berberine/ber…	11.2333	29.7563	4.129	4.7535	5.50467	2.867	8.002	27.2547	40.8933	5.06133	3.33334	22.4155	0.572168	1.89151	1.84233	1.05539	0.314962	3.89231	1.81012	0.132349	yellow
G106036	12.551	2.588	0.268	35.2_not assigned.unknown_ no hits & (original description: no original description)	0.445	14.4253	32.41	0.109	0.546333	0.11	30.0203	7.66	11.274	32.8673	0.770763	5.20368	5.38301	0.154149	0.946277	0.190526	5.70307	2.4499	3.49824	2.20787	brown
G106052	-9.183	-3.461	0.005373	35.2_not assigned.unknown_ no hits & (original description: no original description)	17.468	6.63567	16.8373	13.5715	10.096	10.4347	0	0	0.108	14.8163	3.54663	3.85645	1.92468	0.818123	1.43902	0.868289	0	0	0.187061	1.96389	green
G106083	-3.426	-1.691	0.034	35.2_not assigned.unknown_ no hits & (original description: no original description)	9.39533	18.2503	6.33533	7.7355	9.528	8.86967	7.03633	3.85233	4.62867	4.30933	1.55071	19.3075	1.59349	4.07081	0.876668	3.21398	1.19668	0.259485	3.37429	0.866391	turquoise
G106143	-28.027	-1.434	0.043	35.1.40_not assigned.no ontology.glycine rich proteins_(at2g22660 : 241.0) Protein of unknown function (duplicated DUF1399); FUNCTIONS IN: molecular_function unknown; INVOLVED IN: biological_process unknown; LOCATED IN: plasma membrane; EXPRESSED IN: 24 plant structures; EXPRESSED DURING: 13 growth stages; CONTAINS InterPro DOMAIN/s: Protein of unknown function DUF1399 (InterPro:IPR009836); BEST …	103.488	46.0583	107.175	121.596	106.846	53.9133	79.3733	56.8327	40.6943	81.2393	4.97875	39.6259	5.58562	19.4992	10.7156	8.75811	7.03255	5.02786	3.43431	10.8335	yellow
G106163	10.941	1.712	0.704	26.8_misc.nitrilases, *nitrile lyases, berberine bridge enzymes, reticuline oxidases, troponine reductases_(loc_os04g02780.1 : 63.2) no description available & (at1g08980 : 62.0) Encodes an enzyme with similarity to bacterial acylamidohydrolases and exhibits indole-3-acetamide amidohydrolase activity in vitro. This enzyme may be involved in the in vivo biosynthesis of indole-acetic acid from indo…	23.6913	20.2993	7.215	7.6615	25.6963	3.32433	35.3533	26.8453	40.591	2.47567	2.311	1.3914	1.10507	0.876105	2.91118	0.333962	3.92067	3.14488	19.5287	1.33316	green
G106165	-18.91	-32.037	0.388	35.2_not assigned.unknown_ no hits & (original description: no original description)	2.51367	0.864	5.46367	20.673	73.516	15.3323	0.039	0.0276667	0.260667	2.10967	1.03781	1.49649	0.326511	9.18532	50.5462	3.06524	0.06755	0.0479201	0.170735	0.587316	turquoise
G106289	15.287	2.945	0.132	35.2_not assigned.unknown_ no hits & (original description: no original description)	2.004	26.4083	2.60933	1.273	4.459	3.183	25.5037	39.2567	26.6943	1.13333	0.88027	10.6686	0.776545	0.965908	0.906955	0.238403	2.3448	1.41059	1.20495	0.941205	green
G106350	-8.422	-2.408	0.001428	27.3.99_RNA.regulation of transcription.unclassified_(at1g66180 : 550.0) Eukaryotic aspartyl protease family protein; FUNCTIONS IN: aspartic-type endopeptidase activity; INVOLVED IN: proteolysis; LOCATED IN: endomembrane system; EXPRESSED IN: 22 plant structures; EXPRESSED DURING: 13 growth stages; CONTAINS InterPro DOMAIN/s: Peptidase aspartic (InterPro:IPR021109), Peptidase aspartic, catalytic …	21.9907	5.64633	9.932	9.895	23.329	10.3863	6.64633	7.73033	2.30167	7.255	4.09615	5.27631	0.862258	3.08864	2.85151	1.04753	2.11905	1.48026	1.08205	1.13708	turquoise
G106351	-352.495	-10.341	0.66	35.2_not assigned.unknown_ no hits & (original description: no original description)	8.41967	27.2233	68.05	333.067	30.7497	1859.48	8.84767	0.947667	11.9703	129.182	4.80689	7.96637	18.4363	89.6894	9.0632	491.578	2.46052	0.392118	9.59382	83.4361	pink
G106374	-5.748	-1.491	0.036	35.2_not assigned.unknown_(at2g19950 : 95.9) This gene is predicted to encode a protein that functions as a Golgi apparatus structural component known as a golgin in mammals and yeast. A fluorescently-tagged version of GC1 co-localizes with Golgi markers, and this localization appears to be replicated using the C-terminal (558-715 aa) portion of the protein.; golgin candidate 1 (GC1); FUNCTIONS I…	21.994	18.1967	20.376	15.2845	14.8823	14.0513	14.1707	13.014	4.567	15.0513	0.842479	2.07975	2.03536	0.67953	0.847622	1.22776	0.49838	2.21169	1.02729	0.605464	red
G106427	17.95	5.707	0.857	29.5.11.4.3.2_protein.degradation.ubiquitin.E3.SCF.FBOX_(loc_os08g05480.1 : 89.0) no description available & (at2g02240 : 86.3) maternal effect embryo arrest 66 (MEE66); CONTAINS InterPro DOMAIN/s: F-box domain, cyclin-like (InterPro:IPR001810), F-box domain, Skp2-like (InterPro:IPR022364); BEST Arabidopsis thaliana protein match is: phloem protein 2-B2 (TAIR:AT2G02250.1); Has 35333 Blast hits to…	1.40067	176.054	0.496	0.5065	14.2333	2.82267	1.536	79.434	2.34133	3.743	0.359739	300.436	0.243785	0.383959	3.70527	1.24405	0.34207	24.7118	0.803677	1.04532	blue
G106464	29.382	1.528	0.289	35.2_not assigned.unknown_(at1g76200 : 72.0) unknown protein; Has 96 Blast hits to 96 proteins in 48 species: Archae - 0; Bacteria - 0; Metazoa - 0; Fungi - 47; Plants - 38; Viruses - 0; Other Eukaryotes - 11 (source: NCBI BLink). & (loc_os05g03150.1 : 61.6) no description available & (gnl|cdd|38301 : 51.2) no description available & (reliability: 144.0) & (original description: no original descr…	36.2907	44.5497	51.6923	55.7185	95.3113	53.6767	69.0983	132.068	93.8907	44.9007	5.69294	1.41487	3.09054	0.282136	30.6854	16.7199	5.58468	14.626	3.61568	1.8339	blue
G106473	-4.215	-3.293	0.007184	30.5_signalling.G-proteins_(at3g11730 : 58.9) Encodes a member of the Rab GTPase family of proteins. This protein interacts with the tail region of a myosin XI protein (AT5G43900) in a GTP-dependent manner. It has also been identified as an isoprenylated protein.; ATFP8; FUNCTIONS IN: GTP binding, myosin XI tail binding, GTP-dependent protein binding; INVOLVED IN: protein transport, small GTPase …	2.561	10.8023	4.891	3.941	10.4493	9.589	1.62733	1.10067	1.20233	3.42333	1.39608	13.0839	0.636152	0.766504	5.44032	2.19281	0.528763	0.525818	1.05496	1.62951	pink
G106639	-4.088	-2.119	0.034	35.2_not assigned.unknown_(gnl|cdd|36433 : 53.1) no description available & (reliability: 100.0) & (original description: no original description)	8.85	11.7393	1.73267	4.884	8.84667	8.16033	3.02267	3.338	5.754	2.49133	2.08349	4.66977	1.30294	2.83408	2.11597	1.18038	1.4137	0.760936	1.19799	0.850116	turquoise
G106680	13.015	2.447	0.058	20.2.1_stress.abiotic.heat_(loc_os05g38530.1 : 469.0) no description available & (p09189|hsp7c_pethy : 466.0) Heat shock cognate 70 kDa protein - Petunia hybrida (Petunia) & (at3g12580 : 463.0) heat shock protein 70 (HSP70); FUNCTIONS IN: ATP binding; INVOLVED IN: in 9 processes; LOCATED IN: cytosol, mitochondrion, cell wall, plasma membrane; EXPRESSED IN: 23 plant structures; EXPRESSED DURING: 1…	28.5927	7.24033	7.142	0.821	6.77033	3.856	32.0473	28.7157	15.3983	11.877	9.56471	5.32597	1.43537	0.234759	4.37115	1.5058	3.35221	4.09654	4.47277	1.62658	green
G106725	-11.213	-1.594	0.002298	35.2_not assigned.unknown_(at1g60010 : 125.0) unknown protein; FUNCTIONS IN: molecular_function unknown; INVOLVED IN: N-terminal protein myristoylation; LOCATED IN: cellular_component unknown; EXPRESSED IN: 22 plant structures; EXPRESSED DURING: 13 growth stages; BEST Arabidopsis thaliana protein match is: unknown protein (TAIR:AT1G10530.1); Has 185 Blast hits to 185 proteins in 18 species: Archa…	38.2957	31.0307	15.5583	32.0865	30.245	25.4113	21.1193	20.975	16.965	16.51	2.61137	18.3403	1.7452	3.433	2.58786	0.1945	1.36239	3.65232	6.61515	3.52422	turquoise
G106731	-1.726	-8.338	0.002891	35.2_not assigned.unknown_ no hits & (original description: no original description)	1.14767	10.6923	2.521	0.0495	0.857333	2.49233	0.601667	0.238667	0.0636667	0.037	0.438071	13.0137	0.308261	0.0700036	0.321654	0.360556	0.231172	0.15288	0.110274	0.0640859	blue
G106764	3.412	2.578	0.004141	35.2_not assigned.unknown_(gnl|cdd|38301 : 50.8) no description available & (reliability: 100.0) & (original description: no original description)	2.55033	3.238	3.37233	1.38	2.47	0.941	4.54533	7.153	7.80733	2.79033	0.441106	2.6045	0.184755	0.019799	0.388884	0.280284	0.528854	0.197107	0.459446	0.256003	brown
G106908	12.755	2.77	0.725	34.16_transport.ABC transporters and multidrug resistance systems_(q2pcf1|pdr2_nicpl : 142.0) Pleiotropic drug resistance protein 2 (NpPDR2) - Nicotiana plumbaginifolia (Leadwort-leaved tobacco) & (at2g36380 : 126.0) pleiotropic drug resistance 6 (PDR6); FUNCTIONS IN: ATPase activity, coupled to transmembrane movement of substances; LOCATED IN: plasma membrane; EXPRESSED IN: 24 plant structures; …	0.987	8.06433	29.0713	5.5225	0.914	3.30033	7.14667	44.827	8.479	19.384	0.418291	8.82747	1.08194	0.898733	0.707975	0.844506	3.02974	34.5032	3.84932	3.23736	blue
G106959	-5.716	-3.72	9.241e-09	35.2_not assigned.unknown_(gnl|cdd|33678 : 52.7) no description available & (reliability: 100.0) & (original description: no original description)	5.40233	21.712	4.411	12.069	10.051	8.638	2.879	2.357	1.026	2.14467	1.9745	25.3945	0.254611	0.186676	0.701002	2.77909	0.287105	0.110892	0.759743	0.539882	black
G107006	-3.748	-2.268	0.01	35.2_not assigned.unknown_(gnl|cdd|38301 : 52.7) no description available & (reliability: 100.0) & (original description: no original description)	3.62833	28.1497	5.00033	3.371	10.865	8.542	3.426	2.97133	1.48967	3.94233	0.987071	35.5482	1.35158	0.403051	3.83338	1.79666	1.14781	1.03429	0.725359	0.559729	turquoise
G107070	17.558	2.04	0.717	29.5.11_protein.degradation.ubiquitin_(gnl|cdd|33678 : 54.7) no description available & (loc_os01g70140.1 : 54.3) no description available & (at5g50870 : 52.4) ubiquitin-conjugating enzyme 27 (UBC27); CONTAINS InterPro DOMAIN/s: Ubiquitin-conjugating enzyme/RWD-like (InterPro:IPR016135), Ubiquitin-associated/translation elongation factor EF1B, N-terminal, eukaryote (InterPro:IPR015940), Ubiquitin…	17.962	9.29967	19.369	12.335	29.7007	7.761	83.738	28.2863	5.737	20.017	1.08921	7.47886	4.95299	1.1045	3.92176	1.40507	5.94894	2.64327	1.63613	1.57916	green
G107079	16.049	2.618	0.476	34.3_transport.amino acids_(at5g40780 : 486.0) Encodes LHT1 (lysine histidine transporter), a high-affinity transporter for cellular amino acid uptake in both root epidermis and leaf mesophyll.; lysine histidine transporter 1; FUNCTIONS IN: amino acid transmembrane transporter activity; INVOLVED IN: amino acid transport, response to karrikin, amino acid import; LOCATED IN: plasma membrane, membra…	4.70467	6.38167	16.692	11.3365	7.166	14.377	11.191	59.348	18.788	14.5443	0.972084	1.47827	2.65503	0.678115	2.30219	3.09165	5.39282	31.1036	7.51492	4.39163	blue
G107099	70.263	2.542	0.099	29.5.4_protein.degradation.aspartate protease_(at1g11910 : 81.3) Encodes an aspartic proteinase that forms a heterodimer and is stable over a broad pH range (ph 3-8).; aspartic proteinase A1 (APA1); FUNCTIONS IN: endopeptidase activity; INVOLVED IN: proteolysis, response to salt stress; LOCATED IN: vacuole; EXPRESSED IN: 25 plant structures; EXPRESSED DURING: 16 growth stages; CONTAINS InterPro D…	34.927	89.3747	29.1183	51.301	35.5077	27.8243	98.6047	231.047	90.933	42.7267	7.99203	25.1429	1.78574	9.47099	6.04189	2.25245	12.1035	30.1076	18.4192	10.8366	blue
G107100	-6.242	-2.805	0.04	35.2_not assigned.unknown_(gnl|cdd|36139 : 56.5) no description available & (reliability: 100.0) & (original description: no original description)	11.5917	5.85867	5.57	10.1405	19.161	5.792	4.233	9.19267	0.362333	0.0473333	1.33956	2.62035	0.636821	1.39936	6.22287	0.646118	0.475719	1.70343	0.197216	0.0819837	turquoise
G107103	-6.677	-2.899	0.017	35.2_not assigned.unknown_(gnl|cdd|36139 : 56.5) no description available & (gnl|cdd|33678 : 50.4) no description available & (reliability: 100.0) & (original description: no original description)	19.3993	19.8657	7.06333	8.4855	15.3253	4.86267	4.22367	7.36	2.445	0.034	3.92458	26.3052	0.514033	1.23814	5.03303	1.39052	0.573029	1.37031	1.01229	0.0326037	turquoise
G107133	-4.459	-1.725	0.035	35.2_not assigned.unknown_ no hits & (original description: no original description)	7.67867	11.805	8.21733	8.465	13.6	12.2787	9.59133	4.485	4.68167	5.83067	0.660888	3.10943	3.1132	1.17945	3.40441	6.71812	1.86462	0.780054	1.47943	1.80607	turquoise
G107175	-2.952	-2.4	0.004634	35.2_not assigned.unknown_ no hits & (original description: no original description)	5.001	23.4403	6.41933	6.965	5.388	3.95	2.89567	1.25933	0.86	3.422	0.932521	36.4032	0.146487	1.71544	3.12532	0.839695	0.516688	0.497724	0.722961	0.107531	yellow
G107184	-16.301	-2.278	0.01	33.99_development.unspecified_(at1g78020 : 61.6) Protein of unknown function (DUF581); EXPRESSED IN: 23 plant structures; EXPRESSED DURING: 13 growth stages; CONTAINS InterPro DOMAIN/s: Protein of unknown function DUF581 (InterPro:IPR007650); BEST Arabidopsis thaliana protein match is: Protein of unknown function (DUF581) (TAIR:AT1G22160.1); Has 525 Blast hits to 525 proteins in 19 species: Archa…	13.1867	30.58	35.4383	29.305	31.881	21.6763	18.3353	2.101	6.073	24.4933	4.90346	21.1736	4.47985	11.5739	3.86732	2.95416	6.5184	0.746372	1.62683	5.5472	black
G107225	-6.359	-1.613	0.002496	35.2_not assigned.unknown_ no hits & (original description: no original description)	14.1457	16.888	16.4373	13.3805	17.9437	13.1507	10.8397	13.655	5.77433	11.221	1.96537	13.4726	1.46013	2.50669	2.49185	2.6659	1.04891	1.13595	2.41639	1.8936	red
G107229	-2.947	-1.966	0.021	31.1_cell.organisation_(at3g12020 : 72.0) P-loop containing nucleoside triphosphate hydrolases superfamily protein; FUNCTIONS IN: microtubule motor activity, ATP binding; INVOLVED IN: microtubule-based movement; EXPRESSED IN: 22 plant structures; EXPRESSED DURING: 13 growth stages; CONTAINS InterPro DOMAIN/s: Kinesin, motor region, conserved site (InterPro:IPR019821), Kinesin, motor domain (Inter…	6.13967	24.1983	5.28133	5.1485	4.82733	8.03333	2.986	2.18833	3.268	3.76267	1.23957	31.8853	0.888153	0.152028	1.02446	2.5442	1.18716	0.571847	1.2915	0.957901	brown
G107276	-2.713	-2.294	0.048	35.2_not assigned.unknown_ no hits & (original description: no original description)	2.513	7.09567	5.95433	4.188	7.30033	2.70233	3.23733	2.14467	0.736667	2.27	0.75358	4.36924	1.22358	1.33077	2.95802	1.6488	0.40501	1.42965	0.643742	0.753003	yellow
G107285	21.937	2.427	0.266	26.9_misc.glutathione S transferases_(loc_os09g29200.1 : 228.0) no description available & (at2g29420 : 208.0) Encodes glutathione transferase belonging to the tau class of GSTs. Naming convention according to Wagner et al. (2002). Induced by Salicylic acid. Independent of NPR1 for their induction by salicylic acid.; glutathione S-transferase tau 7 (GSTU7); CONTAINS InterPro DOMAIN/s: Thioredoxin…	15.1583	8.016	24.0673	17.48	24.2603	5.861	45.943	67.9737	28.71	6.62333	2.9382	2.48336	1.95146	3.29087	6.04031	0.457825	4.03407	33.5974	11.4777	4.96807	brown
G107325	-15.574	-2.488	0.803	30.2.8.2_signalling.receptor kinases.leucine rich repeat VIII.VIII-2_(at1g53440 : 140.0) Leucine-rich repeat transmembrane protein kinase; FUNCTIONS IN: kinase activity; INVOLVED IN: protein amino acid phosphorylation; LOCATED IN: plasma membrane; EXPRESSED IN: 22 plant structures; EXPRESSED DURING: 13 growth stages; CONTAINS InterPro DOMAIN/s: Serine/threonine-protein kinase domain (InterPro:IPR…	30.2473	1.851	16.7357	4.749	83.7547	10.972	25.6487	9.33433	1.42133	5.47167	7.52107	1.47237	0.808068	0.561443	53.9918	3.85308	2.44936	0.784694	0.428815	1.09573	turquoise
G107353	32.629	3.914	0.758	11.3_lipid metabolism.Phospholipid synthesis_(loc_os03g52570.1 : 450.0) no description available & (at3g11430 : 331.0) Encodes a protein with glycerol-3-phosphate acyltransferase activity, involved in the biosynthesis of suberin polyester.; glycerol-3-phosphate acyltransferase 5 (GPAT5); CONTAINS InterPro DOMAIN/s: Phospholipid/glycerol acyltransferase (InterPro:IPR002123); BEST Arabidopsis thali…	9.97967	21.8553	7.868	25.8495	11.9133	9.94367	10.934	12.3483	20.1613	131.863	1.70435	24.8488	0.87415	13.3325	9.86579	1.80846	3.42561	5.65102	5.87244	71.8858	turquoise
G107359	-53.133	-2.177	0.15	1.1.5.2_PS.lightreaction.other electron carrier (ox/red).ferredoxin_(at1g60950 : 172.0) encodes a major leaf ferredoxin; FED A; FUNCTIONS IN: electron carrier activity, iron-sulfur cluster binding, 2 iron, 2 sulfur cluster binding; INVOLVED IN: photosynthetic electron transport chain, response to light stimulus; LOCATED IN: chloroplast stroma, chloroplast; EXPRESSED IN: 22 plant structures; EXPRE…	199.983	99.151	48.8693	75.666	116.623	24.9313	37.127	90.737	35.2143	17.4347	16.2735	58.6043	8.77417	6.8052	50.8862	5.77298	7.15186	22.1908	24.6293	4.86959	turquoise
G107372	-2.513	-14.029	0.017	35.2_not assigned.unknown_ no hits & (original description: no original description)	6.533	0	1.939	0.094	5.34933	1.38333	0.194	0.265333	0.0476667	0.264333	0.578295	0	0.658869	0.0410122	0.705819	0.210296	0.226563	0.0768462	0.0825611	0.147137	turquoise
G107394	16.053	2.886	0.148	34.16_transport.ABC transporters and multidrug resistance systems_(loc_os06g06440.1 : 218.0) no description available & (at3g59140 : 211.0) member of MRP subfamily; multidrug resistance-associated protein 14 (MRP14); FUNCTIONS IN: ATPase activity, coupled to transmembrane movement of substances; INVOLVED IN: transport, transmembrane transport; LOCATED IN: plasma membrane; EXPRESSED IN: 17 plant s…	15.009	31.1533	11.9907	13.6445	4.63133	4.04567	18.9017	12.4333	53.1223	13.807	3.07493	49.1721	0.526067	3.26047	2.87389	0.656293	2.0885	4.13465	5.53805	1.86732	red
G107407	39.225	3.356	0.871	34.19.1_transport.Major Intrinsic Proteins.PIP_(loc_os02g41860.4 : 167.0) no description available & (at5g60660 : 166.0) A member of the plasma membrane intrinsic protein subfamily PIP2.When expressed in yeast cells can conduct hydrogen peroxide into those cells.; plasma membrane intrinsic protein 2;4 (PIP2;4); FUNCTIONS IN: water channel activity; INVOLVED IN: transport, hydrogen peroxide transm…	22.9483	14.8503	6.45467	15.5215	23.521	11.434	13.453	181.031	14.4727	14.5523	3.43266	13.7536	1.04133	0.842164	14.6023	2.49035	2.6296	64.5182	9.74444	6.99033	blue
G107408	56.308	3.611	0.901	34.19.1_transport.Major Intrinsic Proteins.PIP_(at2g37170 : 164.0) a member of the plasma membrane intrinsic protein subfamily PIP2. localizes to the plasma membrane and exhibits water transport activity in Xenopus oocyte. expressed specifically in the vascular bundles and protein level increases slightly during leaf dev; plasma membrane intrinsic protein 2 (PIP2B); FUNCTIONS IN: water channel ac…	16.0037	25.7713	8.99033	22.9205	31.3793	18.3363	21.2957	266.279	8.36933	15.5573	4.05019	19.7213	3.21004	4.21931	19.2639	5.2585	3.81965	79.7868	5.08303	3.2516	blue
G107422	10.285	1.609	0.315	34.99_transport.misc_(loc_os06g29844.1 : 244.0) no description available & (at5g52450 : 231.0) MATE efflux family protein; FUNCTIONS IN: antiporter activity, drug transmembrane transporter activity, transporter activity; INVOLVED IN: response to nematode; LOCATED IN: plasma membrane, membrane; EXPRESSED IN: 24 plant structures; EXPRESSED DURING: 15 growth stages; CONTAINS InterPro DOMAIN/s: MATE …	14.911	3.99467	22.16	26.9525	10.016	25.8897	30.7023	13.152	35.176	29.6493	3.77961	1.82164	1.37562	2.30163	4.67488	3.54461	4.90601	1.34317	16.9571	5.93767	turquoise
G107442	-12.66	-1.734	0.325	35.1_not assigned.no ontology_(loc_os03g49420.4 : 58.9) no description available & (gnl|cdd|38301 : 56.2) no description available & (at5g19820 : 51.2) embryo defective 2734 (emb2734); FUNCTIONS IN: lyase activity, binding; INVOLVED IN: embryo development ending in seed dormancy; LOCATED IN: cell wall, phycobilisome; EXPRESSED IN: 23 plant structures; EXPRESSED DURING: 14 growth stages; CONTAINS …	42.7077	22.0557	16.5697	25.192	54.546	14.744	33.3773	14.5197	1.85467	19.2673	4.13475	5.10296	1.41389	2.33487	4.85031	4.01087	1.20496	2.48846	0.412477	4.40822	turquoise
G107488	10.76	1.605	0.994	16.4.1_secondary metabolism.N misc.alkaloid-like_(at1g07440 : 104.0) NAD(P)-binding Rossmann-fold superfamily protein; FUNCTIONS IN: oxidoreductase activity, binding, catalytic activity; INVOLVED IN: response to cadmium ion, response to karrikin; LOCATED IN: cellular_component unknown; EXPRESSED IN: 22 plant structures; EXPRESSED DURING: 13 growth stages; CONTAINS InterPro DOMAIN/s: Short-chain d…	7.474	4.59067	71.4667	7.5565	10.1257	0.431667	32.423	25.077	32.039	24.6393	0.440719	3.989	2.99948	2.13617	2.58605	0.198218	3.71026	12.6221	8.08148	6.24912	brown
G107493	-12.829	-35.684	0.372	35.2_not assigned.unknown_ no hits & (original description: no original description)	1.591	41.4677	1.92467	65.25	1.11533	0.140667	0.963333	0.0666667	0	0.449333	1.14789	25.0198	1.02627	7.67635	0.633371	0.122513	0.37391	0.11547	0	0.66236	black
G107508	85.713	1.671	0.089	7.1.2_OPP.oxidative PP.6-phosphogluconolactonase_(at5g24400 : 189.0) Encodes a protein with 6-phosphoglucunolactonase activity that localizes to the chloroplasts and the peroxisome. However, mutant phenotypes observed in pgl3 mutant plants can be complemented with a chloroplast-targeted version of the protein. PGL3 likely functions in the oxidative branch of the pentose phosphate pathway. pgl3 mu…	154.127	72.0247	151.046	120.376	143.297	92.4133	209.882	348.263	115.947	179.865	24.1874	57.9547	7.96654	10.8824	29.3449	12.726	20.8562	8.5121	14.7807	9.10657	blue
G107513	-2.756	-8.537	0.0001879	35.2_not assigned.unknown_ no hits & (original description: no original description)	0.227	3.51933	5.56667	3.7375	3.56667	1.775	1.287	0.176	0	0	0.393176	2.27304	1.37806	0.494268	1.38677	0.52641	0.825936	0.154793	0	0	black
G107551	-11.465	-5.393	0.001017	3.6_minor CHO metabolism.callose_(at1g05570 : 128.0) Encodes a callose synthase 1 catalytic subunit . Member of Glycosyltransferase Family- 48.; callose synthase 1 (CALS1); CONTAINS InterPro DOMAIN/s: Glycosyl transferase, family 48 (InterPro:IPR003440), Protein of unknown function DUF605 (InterPro:IPR006745); BEST Arabidopsis thaliana protein match is: glucan synthase-like 3 (TAIR:AT2G31960.2). …	14.781	3.15567	9.702	16.7985	25.6817	17.9103	0.390667	7.60467	1.26367	1.18067	4.8813	4.70508	1.08396	6.29396	9.38475	4.04648	0.286873	1.69574	0.509531	0.854349	turquoise
G107554	-9.686	-1.765	0.0008172	35.2_not assigned.unknown_(gnl|cdd|38301 : 54.2) no description available & (reliability: 100.0) & (original description: no original description)	13.8577	20.381	24.5017	12.5785	27.3167	25.382	16.482	10.0183	8.85133	15.303	4.22824	13.4	1.16294	0.235467	2.69658	4.29376	2.91111	2.12698	2.64405	2.96244	turquoise
G107736	-3.208	-3.006	0.0003625	20.1_stress.biotic_(loc_os08g42930.1 : 193.0) no description available & (at3g14470 : 123.0) NB-ARC domain-containing disease resistance protein; FUNCTIONS IN: protein binding; INVOLVED IN: apoptosis, defense response; LOCATED IN: endomembrane system; EXPRESSED IN: 23 plant structures; EXPRESSED DURING: 14 growth stages; CONTAINS InterPro DOMAIN/s: Leucine-rich repeat-containing protein (InterPro…	8.12233	3.03033	5.31633	3.618	4.172	3.409	2.99567	0.641667	0.608667	2.15133	2.1854	1.28435	0.55195	1.63625	1.47501	0.667445	0.75994	0.0835125	0.2832	0.291852	yellow
G107922	-1.526	-4.376	0.038	33.99_development.unspecified_(at3g30340 : 139.0) nodulin MtN21 /EamA-like transporter family protein; LOCATED IN: endomembrane system, membrane; EXPRESSED IN: 19 plant structures; EXPRESSED DURING: 9 growth stages; CONTAINS InterPro DOMAIN/s: Protein of unknown function DUF6, transmembrane (InterPro:IPR000620); BEST Arabidopsis thaliana protein match is: nodulin MtN21 /EamA-like transporter fami…	1.09633	2.881	1.59733	2.819	2.00833	0.424	0.151333	0.564	0.260333	0.833	0.823214	2.66569	0.280543	1.06207	2.01936	0.341404	0.114509	0.340739	0.0268576	0.764101	turquoise
G107930	13.431	1.859	1	35.2_not assigned.unknown_(gnl|cdd|83058 : 56.2) no description available & (gnl|cdd|38301 : 51.9) no description available & (reliability: 100.0) & (original description: no original description)	0	8.144	64.161	0.1005	0	24.3737	81.826	0	0	34.4723	0	13.9822	6.51662	0.142128	0	4.86052	7.6405	0	0	4.26628	magenta
G108003	-46.873	-3.3	0.006763	35.2_not assigned.unknown_ no hits & (original description: no original description)	13.496	85.6467	38.816	59.906	100.551	63.498	18.4387	10.9253	3.906	48.2597	2.16457	57.549	5.56202	14.2821	19.9827	1.66764	1.76085	1.07702	2.49006	9.7186	black
G108038	-5.032	-1.622	0.005481	35.2_not assigned.unknown_(at5g54920 : 61.2) unknown protein; FUNCTIONS IN: molecular_function unknown; BEST Arabidopsis thaliana protein match is: unknown protein (TAIR:AT4G26990.1); Has 30201 Blast hits to 17322 proteins in 780 species: Archae - 12; Bacteria - 1396; Metazoa - 17338; Fungi - 3422; Plants - 5037; Viruses - 0; Other Eukaryotes - 2996 (source: NCBI BLink). & (loc_os04g53450.1 : 59.…	12.787	13.2457	10.7207	8.5195	12.98	17.1267	10.2317	6.48433	6.49433	9.162	2.71447	0.377243	1.23325	1.41492	1.91993	4.41232	3.47516	1.44168	2.31045	1.62403	turquoise
G200007	17.376	2.266	0.606	35.2_not assigned.unknown_ no hits & (original description: no original description)	0	98.361	27.773	34.853	0.409333	9.29533	75.0907	17.3797	20.818	11.1323	0	147.203	3.84259	3.71514	0.708986	2.5199	6.49202	1.7745	5.11835	3.89859	magenta
G200028	-133.152	-2.686	0.192	35.2_not assigned.unknown_ no hits & (original description: no original description)	67.7717	141.137	94.7443	574.962	124.739	363.91	37.0643	26.777	122.733	129.25	2.28789	66.5167	3.35643	94.1301	40.8756	191.704	7.03545	9.16125	15.845	27.6343	brown
G200031	78.2	1.641	1	35.2_not assigned.unknown_ no hits & (original description: no original description)	162.623	7.52067	246.212	76.1485	101.197	113.38	586.504	7.27533	108.69	98.3243	16.0738	6.79759	3.30826	11.5987	18.5186	9.25909	22.2927	2.30302	31.5352	14.6057	magenta
G200033	78.744	1.529	1	29.2.1.1.1.1.3_protein.synthesis.ribosomal protein.prokaryotic.chloroplast.30S subunit.S3_(atcg00800 : 291.0) encodes a chloroplast ribosomal protein S3, a constituent of the small subunit of the ribosomal complex; RESISTANCE TO PSEUDOMONAS SYRINGAE 3 (RPS3); FUNCTIONS IN: structural constituent of ribosome; INVOLVED IN: translation; LOCATED IN: plastid small ribosomal subunit, chloroplast, nucle…	198.944	35.7543	279.371	106.728	123.703	129.963	606.347	23.273	146.561	133.716	20.3976	14.1352	6.5944	9.58059	27.4738	7.47537	21.6719	5.67289	30.2204	3.87885	magenta
G200040	215.837	1.512	0.035	24.2_Biodegradation of Xenobiotics.lactoylglutathione lyase_(q948t6|lgul_orysa : 152.0) Lactoylglutathione lyase (EC 4.4.1.5) (Methylglyoxalase) (Aldoketomutase) (Glyoxalase I) (Glx I) (Ketone-aldehyde mutase) (S-D-lactoylglutathione methylglyoxal lyase) (Allergen Ory s ?) (Allergen Glb33) (PP33) - Oryza sativa (Rice) & (loc_os08g09250.2 : 152.0) no description available & (at1g11840 : 145.0) Enc…	481.428	245.395	552.993	459.361	428.983	248.731	571.108	845.881	743.947	387.407	18.7669	207.966	17.5673	55.8324	51.91	10.755	18.3232	35.1295	9.59029	24.9267	brown
G200059	45.395	1.613	0.392	29.5.11.4.3.3_protein.degradation.ubiquitin.E3.SCF.cullin_(loc_os01g55270.1 : 112.0) no description available & (at1g30070 : 106.0) SGS domain-containing protein; FUNCTIONS IN: molecular_function unknown; INVOLVED IN: biological_process unknown; EXPRESSED IN: 23 plant structures; EXPRESSED DURING: 13 growth stages; CONTAINS InterPro DOMAIN/s: Siah interacting protein, N-terminal (InterPro:IPR0151…	122.701	50.3107	69.436	27.5255	110.413	44.1643	205.144	117.459	94.056	61.1127	20.2917	7.07509	6.23627	1.41068	7.6187	7.19192	10.5882	4.41742	4.84751	6.31237	green
G200084	16.084	3.494	0.962	28.2_DNA.repair_(at1g01490 : 67.4) Heavy metal transport/detoxification superfamily protein ; FUNCTIONS IN: metal ion binding; INVOLVED IN: metal ion transport; LOCATED IN: cellular_component unknown; EXPRESSED IN: 22 plant structures; EXPRESSED DURING: 14 growth stages; CONTAINS InterPro DOMAIN/s: Heavy metal transport/detoxification protein (InterPro:IPR006121); BEST Arabidopsis thaliana protei…	8.10167	4.725	2.65267	2.8415	14.738	3.23633	5.87867	73.0187	5.04467	6.18367	5.30151	3.65216	1.31213	0.774282	3.7564	0.828024	0.623585	43.1535	2.65133	1.07766	blue
G200088	15.807	1.441	0.036	29.1_protein.aa activation_(at4g02890 : 476.0) Polyubiquitin gene containing 4 ubiquitin repeats.; UBQ14; CONTAINS InterPro DOMAIN/s: Ubiquitin subgroup (InterPro:IPR019956), Ubiquitin conserved site (InterPro:IPR019954), Ubiquitin (InterPro:IPR000626), Ubiquitin supergroup (InterPro:IPR019955); BEST Arabidopsis thaliana protein match is: polyubiquitin 10 (TAIR:AT4G05320.6); Has 30201 Blast hits …	40.1997	25.7383	37.5773	27.0385	25.8103	47.4707	37.8323	60.3627	52.1393	56.1487	5.02998	19.8484	1.64011	2.21112	7.19702	6.21037	0.734444	14.8131	15.5018	4.80863	yellow
G200108	-85.17	-1.663	0.004056	10.8.1_cell wall.pectin*esterases.PME_(at5g53370 : 152.0) pectin methylesterase PCR fragment F (PMEPCRF); FUNCTIONS IN: pectinesterase activity; INVOLVED IN: cell wall modification; LOCATED IN: cell wall; EXPRESSED IN: 22 plant structures; EXPRESSED DURING: 13 growth stages; CONTAINS InterPro DOMAIN/s: Pectinesterase, active site (InterPro:IPR018040), Pectin lyase fold/virulence factor (InterPro:…	204.516	194.519	102.386	273.316	188.414	245.72	100.115	142.79	129.575	141.289	36.517	146.352	4.36091	49.4565	47.8604	37.4697	15.6959	20.9023	61.7752	23.2272	red
G200125	6.28	2.014	0.003509	35.2_not assigned.unknown_ no hits & (original description: no original description)	4.34433	7.60267	5.38267	10.3065	4.57967	7.40533	8.771	13.8627	10.2027	17.0523	3.0535	1.80393	1.56029	0.581949	0.435827	1.5804	2.70455	3.67928	4.06269	2.31806	yellow
G200150	-27.497	-1.54	0.404	21.2.2_redox.ascorbate and glutathione.glutathione_(loc_os11g18170.1 : 181.0) no description available & (at2g31570 : 174.0) glutathione peroxidase GPx; glutathione peroxidase 2 (GPX2); FUNCTIONS IN: glutathione peroxidase activity; INVOLVED IN: oxidation reduction, response to oxidative stress; LOCATED IN: cytosol; EXPRESSED IN: 24 plant structures; EXPRESSED DURING: 13 growth stages; CONTAINS I…	40.0883	90.4603	139.479	44.4635	31.8193	97.4833	31.8717	84.7573	40.285	46.858	4.41123	25.5317	2.87423	4.34093	9.35808	8.29141	3.4413	11.0733	11.8939	5.16603	grey
G200162	7.962	1.688	0.011	35.2_not assigned.unknown_(at4g30010 : 109.0) unknown protein; FUNCTIONS IN: molecular_function unknown; INVOLVED IN: biological_process unknown; LOCATED IN: mitochondrion, plastid; EXPRESSED IN: 26 plant structures; EXPRESSED DURING: 15 growth stages; Has 39 Blast hits to 39 proteins in 18 species: Archae - 0; Bacteria - 0; Metazoa - 0; Fungi - 0; Plants - 39; Viruses - 0; Other Eukaryotes - 0 (…	15.1673	40.0567	11.7537	15.11	8.62567	10.935	12.9323	26.3367	22.689	16.1557	4.33664	50.0652	0.3625	2.30658	2.67694	3.58222	0.71268	2.73697	4.69284	1.59749	yellow
G200199	7.308	2.566	0.009617	35.2_not assigned.unknown_ no hits & (original description: no original description)	5.66067	5.7	11.4623	0	0	2.55733	18.3433	14.233	7.617	7.70233	1.37517	1.77781	1.96181	0	0	0.880878	2.03733	1.13029	0.504875	1.35044	turquoise
G200212	52.802	1.907	0.981	35.2_not assigned.unknown_ no hits & (original description: no original description)	91.5597	28.8467	72.461	17.765	68.7717	39.8463	289.173	1.031	120.781	33.2097	9.15017	23.9197	4.75354	2.67711	6.33713	11.6955	37.8038	0.531838	12.1386	4.2937	magenta
G200252	194.975	1.561	0.343	16.2.1_secondary metabolism.phenylpropanoids.lignin biosynthesis_(at2g18570 : 166.0) UDP-Glycosyltransferase superfamily protein; FUNCTIONS IN: transferase activity, transferring glycosyl groups; INVOLVED IN: metabolic process; LOCATED IN: cellular_component unknown; CONTAINS InterPro DOMAIN/s: UDP-glucuronosyl/UDP-glucosyltransferase (InterPro:IPR002213); BEST Arabidopsis thaliana protein match …	239.913	280.131	552.407	437.113	335.165	191.461	884.77	463.983	437.259	384.69	75.5937	196.916	30.3105	78.3191	77.6297	29.5949	85.885	55.0299	250.303	42.3124	brown
G200273	-13.004	-1.891	0.65	1.1.1.2_PS.lightreaction.photosystem II.PSII polypeptide subunits_(p12463|psba_wheat : 405.0) Photosystem Q(B) protein (32 kDa thylakoid membrane protein) (Photosystem II protein D1) - Triticum aestivum (Wheat) & (loc_os10g21200.1 : 404.0) no description available & (atcg00020 : 402.0) Encodes chlorophyll binding protein D1, a part of the photosystem II reaction center core; photosystem II reacti…	34.8577	18.69	12.3223	38.8195	46.0007	6.54367	8.37533	12.031	13.5073	24.4847	23.7705	12.7369	2.15631	6.23456	49.9148	4.16605	2.40119	5.24379	3.03449	14.6315	turquoise
G200352	-18.904	-1.962	0.372	35.2_not assigned.unknown_(gnl|cdd|83058 : 50.8) no description available & (reliability: 100.0) & (original description: no original description)	7.84633	62.4283	9	51.8045	46.4077	52.746	7.919	23.4087	2.91733	44.3823	0.277929	11.0257	1.78057	15.7635	13.3153	11.575	2.45748	3.71701	0.71193	2.06766	black
G200374	-18.213	-1.591	0.815	27.3.99_RNA.regulation of transcription.unclassified_(at2g39710 : 403.0) Encodes a Cysteine-rich peptide (CRP) family protein; Eukaryotic aspartyl protease family protein; FUNCTIONS IN: aspartic-type endopeptidase activity; INVOLVED IN: proteolysis; EXPRESSED IN: 20 plant structures; EXPRESSED DURING: 10 growth stages; CONTAINS InterPro DOMAIN/s: Peptidase aspartic (InterPro:IPR021109), Peptidase…	113.616	8.04167	14.2027	27.372	81.539	39.6403	32.1443	44.211	13.8227	33.1533	15.6687	6.96448	0.6785	6.69347	13.1335	12.935	4.93615	17.8274	3.6956	3.64117	turquoise
G200464	10.083	1.377	0.002419	35.2_not assigned.unknown_ no hits & (original description: no original description)	28.027	20.5247	29.5637	27.285	26.742	24.3647	36.7723	36.594	32.0917	41.791	3.34488	10.0796	5.28708	3.17208	3.10196	8.4392	2.14066	1.05458	2.52357	6.38078	blue
G200494	35.948	1.974	0.00876	16.1.3.1_secondary metabolism.isoprenoids.tocopherol biosynthesis.hydroxyphenylpyruvate dioxygenase_(at1g06570 : 375.0) Mutation of the PDS1 locus disrupts the activity of p-hydroxyphenylpyruvate dioxygenase (HPPDase), the first committed step in the synthesis of both plastoquinone and tocopherols in plants.; phytoene desaturation 1 (PDS1); CONTAINS InterPro DOMAIN/s: 4-hydroxyphenylpyruvate diox…	40.2743	26.388	37.9813	50.7695	35.063	27.6513	46.4503	98.5417	100.978	45.4007	6.17025	19.2841	1.96756	15.0027	11.8773	5.54028	2.95377	13.1555	5.0833	7.20305	yellow
G200519	284.516	1.538	1	17.7.1.2_hormone metabolism.jasmonate.synthesis-degradation.lipoxygenase_(at3g45140 : 174.0) Chloroplast lipoxygenase required for wound-induced jasmonic acid accumulation in Arabidopsis.Mutants are resistant to Staphylococcus aureus and accumulate salicylic acid upon infection.; lipoxygenase 2 (LOX2); FUNCTIONS IN: lipoxygenase activity; INVOLVED IN: in 7 processes; LOCATED IN: chloroplast thyla…	638.658	171.217	1066.41	262.25	567.248	310.263	2121.76	620.819	234.026	276.562	186.141	145.803	44.9496	153.444	82.2264	48.1633	307.66	140.063	79.1768	58.7103	magenta
G200520	10.662	1.988	1	17.7.1.2_hormone metabolism.jasmonate.synthesis-degradation.lipoxygenase_(at3g45140 : 508.0) Chloroplast lipoxygenase required for wound-induced jasmonic acid accumulation in Arabidopsis.Mutants are resistant to Staphylococcus aureus and accumulate salicylic acid upon infection.; lipoxygenase 2 (LOX2); FUNCTIONS IN: lipoxygenase activity; INVOLVED IN: in 7 processes; LOCATED IN: chloroplast thyla…	7.13767	2.72833	35.6137	4.5145	6.689	6.04533	66.4827	12.2973	2.48467	4.532	0.640191	0.846261	1.97229	2.01313	1.18173	2.99289	22.7283	2.7873	0.485265	1.99626	magenta
G200531	3.588	4.088	0.0001984	12.2.2_N-metabolism.ammonia metabolism.glutamine synthetase_(p52782|glna_luplu : 453.0) Glutamine synthetase nodule isozyme (EC 6.3.1.2) (Glutamate--ammonia ligase) (GS) - Lupinus luteus (European yellow lupin) & (loc_os02g50240.1 : 443.0) no description available & (at5g37600 : 438.0) encodes a cytosolic glutamine synthetase, the enzyme has high affinity with substrate ammonium; glutamine syntha…	1.15633	198.067	2.213	0.155	1.341	1.163	2.96067	6.24533	4.04133	5.75333	0.737594	342.476	0.51083	0.219203	1.60684	0.444581	0.611565	2.3115	1.58109	0.875183	yellow
G200575	36.107	1.371	0.0004334	35.2_not assigned.unknown_ no hits & (original description: no original description)	81.2423	50.9807	126.485	111.191	81.3997	110.476	129.712	118.298	127.181	158.225	4.68906	42.6389	11.0346	0.729027	3.19393	15.8351	2.3467	9.01529	6.26829	3.67664	turquoise
G200620	15.103	17.121	0.13	21.1_redox.thioredoxin_(at5g39950 : 68.6) encodes a cytosolic thioredoxin that reduces disulfide bridges of target proteins by the reversible formation of a disulfide bridge between two neighboring Cys residues present in the active site. Thioredoxins have been found to regulate a variety of biological reactions in prokaryotic and eukaryotic cells.; thioredoxin 2 (TRX2); FUNCTIONS IN: oxidoreduct…	2.224	7.32767	0.583667	0.5895	1.01833	0.177333	0.679333	26.612	36.4	0.466	0.572304	10.8477	0.0894893	0.287792	0.573673	0.0617846	0.380533	6.02554	5.78326	0.185292	yellow
G200907	18.991	1.581	0.661	35.2_not assigned.unknown_(loc_os11g37560.2 : 290.0) no description available & (at3g55760 : 288.0) unknown protein; EXPRESSED IN: 16 plant structures; EXPRESSED DURING: 10 growth stages; BEST Arabidopsis thaliana protein match is: unknown protein (TAIR:AT1G42430.2). & (chl4|522724 : 143.0) no description available & (gnl|cdd|38301 : 50.4) no description available & (reliability: 576.0) & (origin…	27.3017	21.432	37.8223	28.0685	34.841	33.3703	28.013	93.194	17.1303	68.3527	0.910451	17.4615	2.01706	0.621547	6.7292	4.41303	2.46038	14.5092	2.55575	0.855875	blue
G201060	-335.633	-7.367	0.625	35.2_not assigned.unknown_ no hits & (original description: no original description)	20.3333	23.3277	114.537	342.873	38.3363	1763.8	21.502	1.24367	47.4687	140.645	4.47778	19.327	28.6952	47.3719	13.1787	359.807	5.64482	0.209689	28.749	68.8509	pink
G201062	-294.397	-5.879	0.642	35.2_not assigned.unknown_ no hits & (original description: no original description)	29.9427	27.425	94.281	390.05	36.518	1555.24	24.3563	1.20667	60.4073	155.396	6.7503	13.6727	20.4884	20.1518	10.9925	355.821	4.88137	0.29793	40.6324	80.2241	pink
G201082	-27.121	-2.236	0.548	16.8.1_secondary metabolism.flavonoids.anthocyanins_(at5g49690 : 75.9) UDP-Glycosyltransferase superfamily protein; FUNCTIONS IN: transferase activity, transferring glycosyl groups; INVOLVED IN: metabolic process; CONTAINS InterPro DOMAIN/s: UDP-glucuronosyl/UDP-glucosyltransferase (InterPro:IPR002213); BEST Arabidopsis thaliana protein match is: UDP-Glycosyltransferase superfamily protein (TAIR:…	1.23667	55.0753	110.747	0.42	72.866	13.838	33.9173	0.924333	0.480333	52.471	0.972721	40.2226	9.86233	0.366281	20.0817	4.32564	7.16512	0.443136	0.577443	3.27177	black
G201460	15.973	3.315	0.639	35.2_not assigned.unknown_(gnl|cdd|34516 : 50.4) no description available & (reliability: 100.0) & (original description: no original description)	6.314	0.425	2.00333	20.6655	0.794333	16.113	65.977	0.0533333	12.103	13.3623	2.66478	0.736122	1.25038	0.210011	0.164102	3.91029	12.7809	0.092376	1.31603	2.3325	magenta
G201616	54.646	2.241	0.0005069	11.9.4.3_lipid metabolism.lipid degradation.beta-oxidation.enoyl CoA hydratase_(at1g06550 : 118.0) ATP-dependent caseinolytic (Clp) protease/crotonase family protein; FUNCTIONS IN: 3-hydroxyisobutyryl-CoA hydrolase activity, catalytic activity; INVOLVED IN: response to karrikin, fatty acid beta-oxidation; LOCATED IN: cellular_component unknown; EXPRESSED IN: 23 plant structures; EXPRESSED DURING:…	19.9303	50.549	31.6967	38.335	61.801	39.0887	97.4053	148.75	94.4973	54.1033	5.48494	27.0029	2.00499	7.68342	7.64011	3.49259	1.18055	7.92953	8.01377	1.02863	blue
G201802	-2.619	-1.975	0.041	10.8.2_cell wall.pectin*esterases.acetyl esterase_(at4g19420 : 276.0) Pectinacetylesterase family protein; CONTAINS InterPro DOMAIN/s: Pectinacetylesterase (InterPro:IPR004963); BEST Arabidopsis thaliana protein match is: Pectinacetylesterase family protein (TAIR:AT4G19410.1); Has 543 Blast hits to 535 proteins in 96 species: Archae - 2; Bacteria - 44; Metazoa - 119; Fungi - 0; Plants - 298; Viru…	4.73633	10.8217	1.68633	6.076	6.309	6.63667	3.421	1.12033	1.63233	4.569	1.86363	8.01142	0.476245	0.0834386	1.0069	2.8197	0.588569	0.232466	0.615037	0.440269	brown
G201922	-3.23	-5.268	0.002222	34.2_transport.sugars_(at5g59250 : 320.0) Major facilitator superfamily protein; FUNCTIONS IN: carbohydrate transmembrane transporter activity, sugar:hydrogen symporter activity; INVOLVED IN: transport, transmembrane transport; LOCATED IN: chloroplast, membrane, chloroplast envelope; EXPRESSED IN: 21 plant structures; EXPRESSED DURING: 13 growth stages; CONTAINS InterPro DOMAIN/s: Sugar transport…	2.82	5.265	6.39967	8.2275	2.22267	0.320333	1.01133	0.582333	0.498667	0.934	0.707313	0.636318	1.15454	1.5422	0.392383	0.354944	0.760511	0.248311	0.141966	0.29826	turquoise
G202102	-9.08	-1.633	0.011	35.2_not assigned.unknown_ no hits & (original description: no original description)	15.841	17.3843	23.6863	24.1685	27.9783	31.9467	11.6773	9.237	14.5243	21.8963	2.3099	1.24268	7.10162	5.00137	4.64286	6.15448	0.578586	1.20872	1.25975	2.01957	brown
G202183	-17.503	-1.673	0.077	20.2.3_stress.abiotic.drought/salt_(at2g34300 : 57.8) S-adenosyl-L-methionine-dependent methyltransferases superfamily protein; CONTAINS InterPro DOMAIN/s: Protein of unknown function DUF248, methyltransferase putative (InterPro:IPR004159); BEST Arabidopsis thaliana protein match is: S-adenosyl-L-methionine-dependent methyltransferases superfamily protein (TAIR:AT1G29470.2); Has 35333 Blast hits …	26.3603	36.6047	48.6513	59.21	41.1193	45.012	34.3587	1.441	40.881	27.3087	6.00796	9.86057	4.03433	6.55347	4.40048	5.98797	2.01938	0.47326	4.83581	2.87563	blue
G202603	-78.605	-1.764	1	34.2_transport.sugars_(at2g48020 : 113.0) Major facilitator superfamily protein; FUNCTIONS IN: carbohydrate transmembrane transporter activity, sugar:hydrogen symporter activity; INVOLVED IN: transport, transmembrane transport; LOCATED IN: plasma membrane, chloroplast, vacuole, membrane; EXPRESSED IN: 24 plant structures; EXPRESSED DURING: 14 growth stages; CONTAINS InterPro DOMAIN/s: Sugar trans…	29.8137	326.415	166.676	1.144	243.705	133.81	6.925	2.794	313.683	88.0477	7.61374	157.988	8.92538	0.0438406	52.071	19.0264	4.13807	1.96388	88.9456	2.10078	blue
G202653	6.266	1.535	0.011	13.1.5.2.41_amino acid metabolism.synthesis.serine-glycine-cysteine group.glycine.sarcosine oxidase_(at2g24580 : 553.0) FAD-dependent oxidoreductase family protein; FUNCTIONS IN: sarcosine oxidase activity; INVOLVED IN: tetrahydrofolate metabolic process, oxidation reduction; LOCATED IN: cellular_component unknown; EXPRESSED IN: 23 plant structures; EXPRESSED DURING: 13 growth stages; CONTAINS In…	10.9893	8.91967	14.8137	10.0165	11.986	12.052	19.6087	14.4423	18.007	19.8553	2.28701	4.3517	0.458525	1.88303	5.58155	1.51884	6.25206	3.82686	3.73827	3.37941	turquoise
G202922	6.874	3.682	9.505e-07	12.2.2_N-metabolism.ammonia metabolism.glutamine synthetase_(q42899|glna1_lotja : 155.0) Glutamine synthetase cytosolic isozyme (EC 6.3.1.2) (Glutamate--ammonia ligase) (GS1) - Lotus japonicus & (loc_os03g50490.1 : 155.0) no description available & (at5g37600 : 152.0) encodes a cytosolic glutamine synthetase, the enzyme has high affinity with substrate ammonium; glutamine synthase clone R1 (GSR 1…	2.112	6.14367	4.727	0.1995	3.145	3.04133	8.131	10.3177	6.20233	13.0983	0.406462	7.83016	0.607062	0.282136	3.27838	0.465646	1.62607	3.6645	2.90077	0.691217	turquoise
G203260	-7.439	-1.895	6.367e-05	26.2_misc.UDP glucosyl and glucoronyl transferases_(at4g02500 : 466.0) Encodes a protein with xylosyltransferase activity, which is specific for UDP-xylose as donor substrate and for oligosaccharides with a degree of polymerization >4. Although the enzyme utilizes either cellopentaose or cellohexaose, its activity is four-fold higher with cellohexaose as an acceptor compared to cellopentaose. The…	11.0563	31.502	12.0323	21.638	14.7203	19.671	10.5427	3.98433	7.00367	11.7083	1.00361	23.1655	0.994453	2.41972	1.12704	1.40183	1.50618	0.0804757	1.87534	0.957678	brown
G203801	-24.148	-1.572	0.811	33.99_development.unspecified_(q05349|12kd_fraan : 114.0) Auxin-repressed 12.5 kDa protein - Fragaria ananassa (Strawberry) & (at1g28330 : 99.0) dormancy-associated protein (DRM1); dormancy-associated protein-like 1 (DYL1); FUNCTIONS IN: molecular_function unknown; INVOLVED IN: response to fructose stimulus, response to sucrose stimulus, response to glucose stimulus; LOCATED IN: cellular_componen…	94.6453	77.3447	77.603	2.691	69.633	36.3277	6.268	9.33567	94.6417	58.593	8.06823	51.1972	7.6272	0.354968	7.65031	8.48968	1.12307	3.21911	9.73336	14.0937	blue
G203972	-16.134	-3.282	0.004893	35.2_not assigned.unknown_(gnl|cdd|38301 : 53.1) no description available & (reliability: 100.0) & (original description: no original description)	19.5377	56.444	5.40167	14.308	29.0867	25.6427	12.004	4.43933	7.382	4.45467	8.86521	29.8483	0.840837	0.275772	17.3996	6.31122	5.34977	2.17371	5.02156	1.98186	turquoise
G204061	-16.287	-1.646	0.907	30.5_signalling.G-proteins_(at2g31680 : 201.0) RAB GTPase homolog A5D (RABA5d); FUNCTIONS IN: GTP binding; INVOLVED IN: protein transport, small GTPase mediated signal transduction; EXPRESSED IN: 22 plant structures; EXPRESSED DURING: 13 growth stages; CONTAINS InterPro DOMAIN/s: Ras GTPase (InterPro:IPR001806), Small GTP-binding protein (InterPro:IPR005225), Small GTPase (InterPro:IPR020851), Ra…	0.761	229.549	21.6377	43.647	90.0707	37.755	35.57	3.09733	48.1937	14.038	0.492046	287.837	1.26763	19.4864	40.3297	4.53969	6.44096	1.12522	13.4786	2.67183	black
G204551	-3.417	-2.114	0.012	3.6_minor CHO metabolism.callose_(at1g05570 : 259.0) Encodes a callose synthase 1 catalytic subunit . Member of Glycosyltransferase Family- 48.; callose synthase 1 (CALS1); CONTAINS InterPro DOMAIN/s: Glycosyl transferase, family 48 (InterPro:IPR003440), Protein of unknown function DUF605 (InterPro:IPR006745); BEST Arabidopsis thaliana protein match is: glucan synthase-like 3 (TAIR:AT2G31960.2). …	5.21933	6.822	11.435	7.97	3.756	4.77267	4.86567	1.42533	2.27833	3.70467	1.46452	0.699998	0.658186	1.25724	0.30018	1.58853	0.485568	0.178702	0.709854	0.383731	yellow
G205214	-12.751	-2.411	0.704	35.2_not assigned.unknown_(gnl|cdd|38301 : 53.1) no description available & (p48981|bgal_maldo : 51.6) Beta-galactosidase precursor (EC 3.2.1.23) (Lactase) (Acid beta-galactosidase) (Exo-(1-->4)-beta-D-galactanase) - Malus domestica (Apple) (Malus sylvestris) & (gnl|cdd|33678 : 50.0) no description available & (reliability: 100.0) & (original description: no original description)	0.103333	19.064	11.1887	78.23	13.5133	31.9027	12.7433	5.92867	0.942667	16.5333	0.178979	10.3125	1.48088	39.0606	6.8515	19.6506	5.03127	2.27394	1.09781	4.8365	green
G205267	94.838	4.735	0.019	35.2_not assigned.unknown_ no hits & (original description: no original description)	43.5943	9.407	53.5787	7.965	27.5493	1.913	200.429	170.477	75.3097	34.6957	26.0371	9.07583	4.07283	4.48306	18.3039	2.09419	36.5233	78.7561	46.3165	21.3356	brown
G300046	6.708	2.146	0.0008473	29.2.2.1_protein.synthesis.ribosome biogenesis.export from nucleus_(at5g60790 : 141.0) member of GCN subfamily; GENERAL CONTROL NON-REPRESSIBLE 1 (GCN1); FUNCTIONS IN: transporter activity; LOCATED IN: plasma membrane; EXPRESSED IN: 24 plant structures; EXPRESSED DURING: 15 growth stages; CONTAINS InterPro DOMAIN/s: ATPase, AAA+ type, core (InterPro:IPR003593), ABC transporter-like (InterPro:IPR0…	4.00567	5.81833	8.92833	10.9465	1.407	6.71267	7.66867	16.2123	10.6047	15.7613	1.41255	2.13624	0.943826	1.68362	0.474788	0.262734	1.94419	0.352965	1.60081	2.01615	turquoise
G300070	-6.716	-1.691	0.026	11.1.13_lipid metabolism.FA synthesis and FA elongation.acyl-CoA binding protein_(o04066|acbp_ricco : 134.0) Acyl-CoA-binding protein (ACBP) - Ricinus communis (Castor bean) & (loc_os08g06550.1 : 129.0) no description available & (at1g31812 : 110.0) Acyl-CoA-binding protein. Bind acyl-CoA esters and protect acyl-CoAs from degradation by microsomal acyl-hydrolases.; acyl-CoA-binding protein 6 (ACB…	7.722	17.5767	11.7127	24.136	18.4077	22.3353	12.0103	9.53067	6.77667	10.554	2.67555	3.6398	3.08066	3.76464	6.53239	2.47351	2.3041	4.11937	1.65247	1.81069	brown
G300607	10.563	3.143	0.224	15.2_metal handling.binding, chelation and storage_(at5g63530 : 167.0) Farnesylated protein that binds metals.; farnesylated protein 3 (FP3); FUNCTIONS IN: transition metal ion binding, metal ion binding; INVOLVED IN: cellular transition metal ion homeostasis; LOCATED IN: plasma membrane; EXPRESSED IN: 22 plant structures; EXPRESSED DURING: 13 growth stages; CONTAINS InterPro DOMAIN/s: Heavy meta…	8.16667	5.532	4.06467	6.452	3.90067	5.69933	30.537	1.717	23.7853	5.927	1.43497	6.15648	0.296928	1.43401	2.68893	1.13503	8.63708	0.502751	2.9927	1.92627	red
G301257	21.256	1.707	0.178	29.5.3_protein.degradation.cysteine protease_(at3g45310 : 172.0) Cysteine proteinases superfamily protein; FUNCTIONS IN: cysteine-type endopeptidase activity, cysteine-type peptidase activity; INVOLVED IN: proteolysis; LOCATED IN: endomembrane system; EXPRESSED IN: 22 plant structures; EXPRESSED DURING: 13 growth stages; CONTAINS InterPro DOMAIN/s: Peptidase C1A, papain (InterPro:IPR013128), Prot…	34.48	120.082	41.8153	21.7765	30.7683	10.597	56.1637	70.7697	62.7153	15.7127	3.07476	139.873	3.54652	0.125158	5.80072	1.46368	9.8926	2.63069	11.0269	4.3576	brown
G301733	5.054	5.317	0.034	34.16_transport.ABC transporters and multidrug resistance systems_(at3g59140 : 99.0) member of MRP subfamily; multidrug resistance-associated protein 14 (MRP14); FUNCTIONS IN: ATPase activity, coupled to transmembrane movement of substances; INVOLVED IN: transport, transmembrane transport; LOCATED IN: plasma membrane; EXPRESSED IN: 17 plant structures; EXPRESSED DURING: 9 growth stages; CONTAINS …	2.86	7.55567	0.585333	1.932	0.927	0.575667	4.302	2.053	12.9537	5.59	1.3697	12.2941	0.507033	1.69423	1.11142	0.191662	1.88771	1.44208	3.09789	1.83785	red
G302730	-17.19	-2.283	0.097	35.2_not assigned.unknown_ no hits & (original description: no original description)	4.203	33.3427	12.704	54.622	35.6597	34.7137	8.951	16.292	4.46567	23.9033	4.41321	14.9141	5.50682	8.38911	13.7372	6.69697	3.13848	4.47263	1.28358	3.26655	black
G303417	-4.845	-2.477	0.007356	27.3.22_RNA.regulation of transcription.HB,Homeobox transcription factor family_(at1g69780 : 68.6) Encodes a homeodomain leucine zipper class I (HD-Zip I) protein.; ATHB13; FUNCTIONS IN: sequence-specific DNA binding, DNA binding, sequence-specific DNA binding transcription factor activity; INVOLVED IN: cotyledon morphogenesis, regulation of transcription, DNA-dependent, response to sucrose stimu…	4.54533	9.27767	3.927	7.129	13.298	6.981	5.482	2.18633	2.08167	3.36867	1.52963	2.81	0.297081	3.21026	3.28338	1.39345	1.39868	0.593903	1.39935	0.494272	turquoise
G303481	-13.711	-13.409	0.3	11.9.3.2_lipid metabolism.lipid degradation.lysophospholipases.carboxylesterase_(at1g47480 : 56.2) alpha/beta-Hydrolases superfamily protein; FUNCTIONS IN: hydrolase activity; INVOLVED IN: metabolic process; LOCATED IN: cellular_component unknown; EXPRESSED IN: stem, hypocotyl, root, flower; EXPRESSED DURING: petal differentiation and expansion stage; CONTAINS InterPro DOMAIN/s: Lipase, GDXG, act…	0.630667	46.0483	0.429333	49.17	46.6373	2.17833	0.284333	1.461	0.423667	2.25033	0.744541	78.8938	0.193236	8.08364	5.62629	0.610143	0.315034	0.308623	0.0440719	0.0468757	turquoise
M021376	13.163	1.567	0.854	10.1.2_cell wall.precursor synthesis.UGE_ moderately similar to ( 412) AT1G12780 | Symbols: UGE1 | UGE1 (UDP-D-glucose/UDP-D-galactose 4-epimerase 1); UDP-glucose 4-epimerase/ protein dimerization | chr1:4356124-4358120 REVERSEmoderately similar to ( 361) GALE1_PEA UDP-glucose 4-epimerase (EC 5.1.3.2) (Galactowaldenase) (UDP-galactose 4-epimerase) - Pisum sativum (Garden pea)moderately similar to…	19.7857	32.3443	25.341	42.906	20.4413	9.37667	45.616	30.5407	64.857	4.57133	4.35454	7.98683	2.36746	22.1791	4.75123	1.459	0.736177	4.89338	21.1105	1.03816	brown
M022785	-3.488	-1.978	0.038	15.2_metal handling.binding, chelation and storage_ moderately similar to ( 462) AT5G44070 | Symbols: CAD1, ARA8, ATPCS1, PCS1 | CAD1 (CADMIUM SENSITIVE 1); cadmium ion binding / copper ion binding / glutathione gamma-glutamylcysteinyltransferase | chr5:17734876-17737672 FORWARDmoderately similar to ( 400) loc_os06g01260 12006.m32235 protein phytochelatin synthase, putative, expressed no original…	5.766	14.3137	5.592	8.2075	6.38167	4.092	4.02	3.06667	4.45267	2.72733	2.59698	4.56118	0.813224	0.980757	2.22284	0.890436	0.731593	0.739682	1.3155	0.545785	turquoise
M023070	22.406	2.313	0.628	34.9_transport.metabolite transporters at the mitochondrial membrane_ very weakly similar to (81.3) AT1G64220 | Symbols: TOM7-2 | TOM7-2 (TRANSLOCASE OF OUTER MEMBRANE 7 KDA SUBUNIT 2); P-P-bond-hydrolysis-driven protein transmembrane transporter | chr1:23833088-23833321 REVERSEvery weakly similar to (82.8) TOM7A_SOLTU Mitochondrial import receptor subunit TOM7-1 (Translocase of outer membrane 7 …	28.5287	1.342	24.873	18.6235	29.0037	0.85	45.8677	93.3017	5.62	13.1	6.38849	1.10654	3.01232	0.178898	12.6098	0.477846	3.154	6.13845	3.18047	0.312645	brown
M033287	-59.134	-4.121	0.198	35.2_not assigned.unknown_ no original description	8.92267	75.8903	31.362	294.616	63.3023	40.483	16.6073	24.0193	6.62	28.533	2.25005	47.384	9.95429	40.8114	19.3802	12.4428	4.85249	10.506	2.42586	9.55656	black
M035240	-4.473	-2.367	0.001287	11.8.1.3_lipid metabolism.''exotics'' (steroids, squalene etc).sphingolipids.ceramide glucosyltransferase_ highly similar to ( 809) AT2G19880 | Symbols: | ceramide glucosyltransferase, putative | chr2:8581578-8585118 FORWARDhighly similar to ( 708) loc_os01g67870 12001.m12891 protein ceramide glucosyltransferase, putative, expressed no original description	7.94	8.33633	11.8867	4.218	3.61767	10.0357	3.43767	1.22033	5.91633	2.511	1.00266	3.17773	0.981188	0.202233	0.526156	1.16192	0.34138	0.189162	1.84007	0.513466	blue
M052249	-42.556	-1.534	0.071	35.2_not assigned.unknown_ no original description	84.1257	55.0207	109.442	142.998	175.834	154.08	124.361	67.856	61.332	65.171	4.43068	27.7831	0.542859	5.21703	28.3507	30.4925	3.18477	13.2054	14.9482	8.08182	yellow
M052608	-9.105	-1.607	0.006435	29.4_protein.postranslational modification_ highly similar to ( 582) AT1G10940 | Symbols: ASK1, SNRK2-4, SNRK2.4, SRK2A | SNRK2.4 (SNF1-RELATED PROTEIN KINASE 2.4); kinase | chr1:3656050-3658170 REVERSEhighly similar to ( 568) SAPK7_ORYSA Serine/threonine-protein kinase SAPK7 (EC 2.7.11.1) (Osmotic stress/abscisic acid-activated protein kinase 7) - Oryza sativa (Rice)highly similar to ( 568) loc_…	16.021	14.2033	24.7843	18.5735	26.2507	38.1023	14.9657	16.2243	18.582	10.2353	1.09128	7.0733	0.749876	1.59594	1.66361	2.6084	1.33954	1.98127	2.02025	0.620532	pink
M067245	-5.564	-2.987	0.023	34.14_transport.unspecified cations_ highly similar to ( 577) AT4G05120 | Symbols: ENT3, FUR1, ATENT3 | FUR1 (FUDR RESISTANT 1); nucleoside transmembrane transporter | chr4:2632886-2634824 REVERSEhighly similar to ( 552) loc_os07g37100 12007.m07960 protein nucleoside transporter, putative, expressed no original description	4.862	5.22567	4.557	2.2595	15.3073	13.2923	3.68933	0.684	1.073	5.754	0.429189	1.25685	0.482606	0.161927	5.3337	3.12072	0.423199	0.0961613	0.322377	1.82099	turquoise
M068149	-79.976	-1.76	0.673	31.1_cell.organisation_ very weakly similar to (60.5) AT3G46000 | Symbols: ADF2 | ADF2 (ACTIN DEPOLYMERIZING FACTOR 2); actin binding | chr3:16907743-16908822 REVERSEvery weakly similar to (61.2) ADF2_PETHY Actin-depolymerizing factor 2 (ADF 2) - Petunia hybrida (Petunia)very weakly similar to (56.2) loc_os05g02250 12005.m64199 protein expressed protein no original description	14.1703	189.859	39.773	183.516	386.022	204.855	46.3803	178.459	30.0063	166.299	3.87436	150.718	6.13823	1.45805	149.997	8.87427	11.9876	17.2466	4.94023	30.9363	black
M069348	-4.678	-221.779	0.0006369	16.7_secondary metabolism.wax_ highly similar to ( 776) AT1G02205 | Symbols: CER1 | CER1 (ECERIFERUM 1); octadecanal decarbonylase | chr1:418818-422154 FORWARDhighly similar to ( 717) loc_os10g33250 12010.m21915 protein CER1, putative, expressed no original description	6.312	1.37933	0.011	7.368	5.46567	9.92533	0	0	0	0.0846667	1.74955	2.38908	0.0190526	1.47361	0.212166	0.862665	0	0	0	0.0496622	brown
M083546	-3.893	-8.399	0.004753	27.3.99_RNA.regulation of transcription.unclassified_ moderately similar to ( 451) AT1G53490 | Symbols: | DNA binding | chr1:19965146-19966811 FORWARDmoderately similar to ( 403) loc_os02g13810 12002.m33977 protein DNA binding protein, putative, expressed no original description	5.67	185.561	0	7.515	7.04133	0.0186667	0	0.00933333	0	2.095	1.29041	309.054	0	2.57811	0.99397	0.0323316	0	0.0161658	0	0.255936	turquoise
M086327	4.354	3.047	0.007618	27.3.99_RNA.regulation of transcription.unclassified_ weakly similar to ( 170) AT1G51200 | Symbols: | zinc finger (AN1-like) family protein | chr1:18985690-18986211 FORWARDweakly similar to ( 102) ISAP1_ORYSA Multiple stress-responsive zinc-finger protein ISAP1 (Stress-associated protein 1) (OsISAP1) - Oryza sativa (Rice)moderately similar to ( 205) loc_os06g41010 12006.m31898 protein zinc finger…	5.157	8.30567	0.477333	0.21	0.0886667	0	4.207	9.97967	7.31633	4.424	1.15582	2.83244	0.197419	0.0919239	0.153575	0	0.189011	0.286596	2.53963	0.317841	pink
M090107	-20.101	-1.61	0.006763	34.3_transport.amino acids_ nearly identical (1230) AT1G15690 | Symbols: AVP1, ATAVP3, AVP-3 | AVP1; ATPase/ hydrogen-translocating pyrophosphatase | chr1:5399115-5402185 FORWARDnearly identical (1219) AVP_HORVU Pyrophosphate-energized vacuolar membrane proton pump (EC 3.6.1.1) (Pyrophosphate-energized inorganic pyrophosphatase) (H(+)-PPase) - Hordeum vulgare (Barley)nearly identical (1218) loc_o…	35.8947	41.3073	45.1723	95.7955	38.462	55.832	38.3537	28.0287	31.2883	34.153	3.37928	33.9676	0.270143	6.85964	4.46154	15.5233	1.4816	2.72149	2.12136	1.96501	black
M108646	-2.64	-2.282	0.041	29.4_protein.postranslational modification_ moderately similar to ( 391) AT3G27580 | Symbols: ATPK7 | ATPK7; kinase/ protein serine/threonine kinase | chr3:10217671-10219484 REVERSEmoderately similar to ( 410) KPK1_PHAVU Protein kinase PVPK-1 (EC 2.7.11.1) - Phaseolus vulgaris (Kidney bean) (French bean)moderately similar to ( 390) loc_os08g38320 12008.m080198 protein protein kinase G11A, putativ…	3.48733	10.9193	2.96	3.923	2.84533	9.25467	1.07333	2.85467	2.73833	1.57367	1.42609	10.056	1.05514	0.732563	0.860317	1.84556	0.205743	0.561881	1.12833	0.198649	brown
M119262	28.653	2.909	0.451	26.28_misc.GDSL-motif lipase_ moderately similar to ( 208) AT3G26430 | Symbols: | GDSL-motif lipase/hydrolase family protein | chr3:9674419-9675889 FORWARDmoderately similar to ( 286) EST_HEVBR Esterase precursor (EC 3.1.1.-) (Early nodule-specific protein homolog) (Latex allergen Hev b 13) - Hevea brasiliensis (Para rubber tree)moderately similar to ( 207) loc_os07g39750 12007.m079815 protein al…	4.98933	16.8057	38.3873	10.032	5.97767	20.434	109.793	23.9637	17.2773	23.6283	0.974977	14.3329	1.76884	2.23304	1.79616	2.82919	21.301	7.95023	9.99729	9.1526	magenta
M119476	2.683	2.637	0.015	17.6.2_hormone metabolism.gibberelin.signal transduction_ highly similar to ( 692) AT5G63200 | Symbols: | tetratricopeptide repeat (TPR)-containing protein | chr5:25349043-25352899 FORWARDvery weakly similar to (55.8) SPY_PETHY Probable UDP-N-acetylglucosamine--peptide N-acetylglucosaminyltransferase SPINDLY (EC 2.4.1.-) (PhSPY) - Petunia hybrida (Petunia)highly similar to ( 598) loc_os01g67920 1…	1.232	1.11433	2.85733	1.941	0.254333	1.97033	4.87667	3.13733	3.73267	5.53867	0.195745	0.807871	0.118348	0.176777	0.145706	0.306585	0.547277	0.175586	1.39396	0.467143	turquoise
M119630	19.846	7.816	0.472	13.1.3.1_amino acid metabolism.synthesis.aspartate family.asparagine_ highly similar to ( 967) AT3G47340 | Symbols: ASN1, DIN6, AT-ASN1 | ASN1 (GLUTAMINE-DEPENDENT ASPARAGINE SYNTHASE 1); asparagine synthase (glutamine-hydrolyzing) | chr3:17438445-17441043 REVERSEhighly similar to ( 978) ASNS1_LOTJA Asparagine synthetase [glutamine-hydrolyzing] 1 (EC 6.3.5.4) (Glutamine-dependent asparagine synth…	2.29033	5.02	5.46167	1.0535	3.03367	0.177333	6.47467	72.3093	10.3637	1.883	1.84845	2.72074	1.68027	0.695086	1.95616	0.223786	1.80425	12.2681	4.92004	0.637398	blue
M119812	-6.398	-1.639	0.027	34.3_transport.amino acids_ moderately similar to ( 243) AT2G39130 | Symbols: | amino acid transporter family protein | chr2:16323171-16326744 REVERSEweakly similar to ( 192) loc_os02g01100 12002.m100064 protein amino acid permease, putative, expressedMSP1_C no original description	12.6163	15.9643	17.332	21.042	23.9963	9.32667	14.794	7.14067	6.264	11.8743	0.48129	3.11112	1.39147	4.55235	5.45459	1.59146	0.66384	1.29308	0.659664	1.06972	yellow
M119926	48.271	1.804	0.794	35.2_not assigned.unknown_ no original description	54.7693	20.4407	56.445	41.7155	36.5213	151.736	195.293	38.8983	32.533	166.579	28.1875	13.3297	4.85454	11.4021	22.3653	21.434	64.615	5.60775	22.6931	41.9244	magenta
M120347	21.303	2.091	0.254	17.5.1_hormone metabolism.ethylene.synthesis-degradation_ moderately similar to ( 214) AT5G08640 | Symbols: FLS | FLS (FLAVONOL SYNTHASE); flavonol synthase | chr5:2804009-2805175 FORWARDmoderately similar to ( 319) FLS_MALDO Flavonol synthase/flavanone 3-hydroxylase (EC 1.14.11.23) (EC 1.14.11.9) (FLS) - Malus domestica (Apple) (Malus sylvestris)moderately similar to ( 246) loc_os02g52840 12002.…	19.3993	11.699	23.6547	73.303	7.14233	6.52133	60.3837	25.1137	30.5123	47.311	4.7846	10.2699	0.869166	34.4262	4.86255	1.69503	28.9707	6.27746	14.476	7.51317	turquoise
M120594	-14.673	-1.504	0.851	16.2_secondary metabolism.phenylpropanoids_ moderately similar to ( 390) AT1G24430 | Symbols: | transferase/ transferase, transferring acyl groups other than amino-acyl groups | chr1:8658190-8659497 REVERSEweakly similar to ( 101) HCBT1_DIACA Anthranilate N-benzoyltransferase protein 1 (EC 2.3.1.144) (Anthranilate N-hydroxycinnamoyl/benzoyltransferase 1) - Dianthus caryophyllus (Carnation) (Clove…	57.455	36.283	38.8723	65.809	36.597	20.825	70.7857	13.014	27.3903	5.16567	5.13642	28.9594	4.547	17.0469	5.72024	0.228666	10.8569	5.24466	5.66262	1.62598	yellow
M120881	-29.278	-2.01	7.563e-08	33.99_development.unspecified_ moderately similar to ( 296) AT3G15510 | Symbols: ATNAC2, ANAC056, NARS1 | ATNAC2 (ARABIDOPSIS NAC DOMAIN CONTAINING PROTEIN 2); transcription factor | chr3:5243696-5245037 FORWARDmoderately similar to ( 241) NAC48_ORYSA NAC domain-containing protein 48 (ONAC048) - Oryza sativa (Rice)moderately similar to ( 281) loc_os07g37920 12007.m08041 protein NAM-like protein, …	79.8173	35.039	54.4893	62.0135	59.866	46.3837	28.2653	27.2327	17.828	42.661	4.97617	19.9357	2.67758	14.0778	5.35594	7.61036	5.55108	5.73486	7.80009	1.26476	turquoise
M121094	-2.698	-22.938	3.327e-06	34.16_transport.ABC transporters and multidrug resistance systems_ weakly similar to ( 117) AT2G26910 | Symbols: PDR4, ATPDR4 | PDR4 (PLEIOTROPIC DRUG RESISTANCE 4); ATPase, coupled to transmembrane movement of substances | chr2:11481623-11487874 FORWARDvery weakly similar to ( 100) PDR6_ORYSA Pleiotropic drug resistance protein 6 - Oryza sativa (Rice)weakly similar to ( 108) loc_os01g42370 12001…	0.244	2.57067	2.835	4.4925	5.424	2.63767	0.058	0.0176667	0.259667	0.156333	0.219392	1.54181	0.77227	0.313248	0.641309	0.365325	0.0518845	0.0305996	0.346414	0.161203	black
M121171	-4.52	-1.696	0.007654	35.1.5_not assigned.no ontology.pentatricopeptide (PPR) repeat-containing protein_ weakly similar to ( 182) AT5G56170 | Symbols: | FUNCTIONS IN: molecular_function unknown; INVOLVED IN: biological_process unknown; LOCATED IN: anchored to membrane; EXPRESSED IN: 22 plant structures; EXPRESSED DURING: 13 growth stages; BEST Arabidopsis thaliana protein match is: LRE (LORELEI) (TAIR:AT4G26466.1); Ha…	7.873	8.82633	8.99	12.916	10.291	15.282	6.01967	4.59433	5.321	10.0487	0.680205	4.09532	0.826365	0.39598	1.44654	0.702135	0.443425	0.811572	0.809146	1.77829	brown
M121259	-12.089	-1.531	0.162	33.99_development.unspecified_ weakly similar to ( 102) AT4G35770 | Symbols: SEN1, ATSEN1, DIN1 | SEN1 (SENESCENCE 1) | chr4:16945073-16945964 FORWARDweakly similar to ( 104) DIN1_RAPSA Senescence-associated protein DIN1 - Raphanus sativus (Radish)very weakly similar to (87.4) loc_os06g50930 12006.m09617 protein senescence-associated protein DIN1, putative, expressed no original description	35.2453	19.4277	30.4113	55.592	41.3577	26.154	36.3753	8.928	17.6237	28.215	1.10194	13.2917	0.981272	14.4914	2.66794	1.73917	3.05214	0.558576	8.73537	3.1549	yellow
M121804	-2.442	-2.118	0.04	35.2_not assigned.unknown_ highly similar to ( 785) AT1G47900 | Symbols: | unknown protein | chr1:17647340-17651035 REVERSEhighly similar to ( 665) loc_os03g14250 12003.m06867 protein expressed protein no original description	4.848	10.3353	1.672	5.5515	4.49933	7.70733	1.474	2.28333	1.86333	3.11867	2.03748	11.8768	0.218625	1.24522	0.59657	2.05587	0.327555	0.381222	0.885457	0.404655	brown
M122042	-17.397	-1.521	1	1.1.2.2_PS.lightreaction.photosystem I.PSI polypeptide subunits_ moderately similar to ( 318) AT1G31330 | Symbols: PSAF | PSAF (photosystem I subunit F) | chr1:11215011-11215939 REVERSEmoderately similar to ( 317) PSAF_SPIOL Photosystem I reaction center subunit III, chloroplast precursor (Light-harvesting complex I 17 kDa protein) (PSI-F) - Spinacia oleracea (Spinach)moderately similar to ( 287)…	78.6527	23.1727	21.268	42.54	122.938	13.953	46.568	35.8687	44.716	6.418	19.6963	4.58921	5.66349	8.94066	70.9106	7.07418	14.0687	9.96082	24.6822	3.61965	turquoise
M122329	28.053	68.974	0.825	35.2_not assigned.unknown_ no original description	0.333	9.04967	0.0846667	0.1	0.0306667	0	0	113.616	0.244667	0	0.331018	11.0423	0.0792233	0.141421	0.0531162	0	0	51.6828	0.277376	0	blue
M122458	27.153	1.692	1	11.4_lipid metabolism.TAG synthesis_ weakly similar to ( 130) AT4G25140 | Symbols: OLEO1, OLE1 | OLEO1 (OLEOSIN 1) | chr4:12900498-12901259 FORWARDweakly similar to ( 134) OLEO2_BRANA Major oleosin NAP-II (Fragment) - Brassica napus (Rape)weakly similar to ( 118) loc_os04g46200 12004.m09571 protein oleosin 16 kDa, putative, expressed no original description	1.22967	44.2967	69.758	10.8695	93.672	6.981	15.669	210.27	37.713	1.86033	1.09491	65.8404	46.3929	14.3295	160.915	8.27871	11.3923	274.518	49.5266	1.30027	blue
M122554	-3.699	-2.146	0.0024	35.2_not assigned.unknown_ nearly identical (1366) AT3G12590 | Symbols: | unknown protein | chr3:3996473-4003657 REVERSEnearly identical (1049) loc_os01g74310 12001.m43396 protein expressed protein no original description	8.485	13.597	6.74933	6.3565	6.71	4.27333	4.31333	2.09867	2.792	3.71067	2.2756	9.22277	0.125906	0.0841457	2.14741	0.877857	0.290493	0.243755	0.209258	0.725729	turquoise
M122734	6.354	2.885	0.016	20.2.1_stress.abiotic.heat_ highly similar to ( 939) AT3G12580 | Symbols: HSP70 | HSP70 (heat shock protein 70); ATP binding | chr3:3991487-3993689 REVERSEhighly similar to ( 940) HSP70_SOYBN Heat shock 70 kDa protein - Glycine max (Soybean)highly similar to ( 937) loc_os05g38530 12005.m08032 protein heat shock cognate 70 kDa protein, putative, expressed no original description	10.371	1.76233	2.59433	0.5025	2.391	1.677	13.879	13.644	5.44733	5.92533	3.40431	0.625799	0.232578	0.0148492	1.36249	0.355646	2.85113	2.70189	0.37803	1.79924	green
M124063	-16.442	-1.654	0.226	35.2_not assigned.unknown_ weakly similar to ( 164) AT2G27830 | Symbols: | FUNCTIONS IN: molecular_function unknown; EXPRESSED IN: 22 plant structures; EXPRESSED DURING: 13 growth stages; BEST Arabidopsis thaliana protein match is: pentatricopeptide (PPR) repeat-containing protein (TAIR:AT4G22760.1); Has 68 Blast hits to 68 proteins in 11 species: Archae - 0; Bacteria - 0; Metazoa - 0; Fungi - 0;…	28.3107	17.0367	40.8707	44.958	41.786	80.6253	26.3317	24.301	16.108	33.8907	4.84854	3.71849	1.29881	6.19567	19.6761	21.3133	2.65467	2.37931	2.11622	2.80974	pink
M124546	-7.48	-4.82	0.002496	35.2_not assigned.unknown_ moderately similar to ( 272) AT2G28370 | Symbols: | FUNCTIONS IN: molecular_function unknown; INVOLVED IN: biological_process unknown; LOCATED IN: plasma membrane; EXPRESSED IN: 23 plant structures; EXPRESSED DURING: 15 growth stages; CONTAINS InterPro DOMAIN/s: Uncharacterised protein family UPF0497, trans-membrane plant (InterPro:IPR006702); BEST Arabidopsis thaliana …	14.567	15.2417	4.074	0.2205	17.521	6.38933	5.50633	0.562333	1.01367	0.750333	3.87693	7.30192	1.88686	0.0700036	2.06824	1.76186	1.48147	0.223556	0.701332	0.184275	turquoise
M124554	5.243	3.138	0.0007714	29.4_protein.postranslational modification_ very weakly similar to (82.4) AT2G31800 | Symbols: | ankyrin protein kinase, putative | chr2:13520605-13523646 REVERSEvery weakly similar to (61.2) AKT1_ORYSA Potassium channel AKT1 (OsAKT1) - Oryza sativa (Rice)very weakly similar to (81.3) loc_os02g39560 12002.m33757 protein non-receptor tyrosine kinase spore lysis A, putative, expressed no original d…	2.66867	1.06133	1.84533	3.748	2.10533	3.534	8.66933	12.111	4.14733	5.85733	0.903377	0.797183	0.291088	0.820244	1.46864	0.619242	2.08982	1.8923	0.82105	2.28509	blue
M125256	-12.951	-2.419	0.104	20.1.7_stress.biotic.PR-proteins_ weakly similar to ( 190) AT1G58170 | Symbols: | disease resistance-responsive protein-related / dirigent protein-related | chr1:21536188-21536745 FORWARDvery weakly similar to (65.1) DR206_PEA Disease resistance response protein 206 - Pisum sativum (Garden pea)weakly similar to ( 157) loc_os11g07830 12011.m04979 protein dirigent-like protein pDIR9, putative, expr…	12.2337	165.398	14.6177	42.3465	14.084	43.597	4.42567	9.40533	5.73867	16.9403	5.2029	262.027	3.73409	21.4911	7.59844	8.40819	0.540879	5.99254	3.83969	1.50295	green
M125336	-17.145	-3.112	0.311	26.21_misc.protease inhibitor/seed storage/lipid transfer protein (LTP) family protein_ weakly similar to ( 151) AT1G55260 | Symbols: | lipid binding | chr1:20614663-20616158 FORWARDvery weakly similar to (50.1) NLTP3_ORYSA Nonspecific lipid-transfer protein 3 precursor (LTP 3) - Oryza sativa (Rice)weakly similar to ( 133) loc_os03g07100 12003.m06227 protein lipid transfer protein, putative, expr…	12.8657	52.4643	27.8777	1.887	17.834	4.475	8.107	15.4913	6.39	2.48233	4.9454	43.3325	0.927708	0.66468	7.34815	0.905288	2.71526	0.541642	2.84228	0.959727	turquoise
M125407	12.299	7.481	0.472	13.1.3.1_amino acid metabolism.synthesis.aspartate family.asparagine_ moderately similar to ( 261) AT3G47340 | Symbols: ASN1, DIN6, AT-ASN1 | ASN1 (GLUTAMINE-DEPENDENT ASPARAGINE SYNTHASE 1); asparagine synthase (glutamine-hydrolyzing) | chr3:17438445-17441043 REVERSEmoderately similar to ( 276) ASNS1_PEA Asparagine synthetase, nodule [glutamine-hydrolyzing] (EC 6.3.5.4) (Glutamine-dependent aspa…	1.295	4.117	2.33333	0.8655	2.50133	0.179	3.933	44.9827	6.57267	1.29867	1.16542	2.86535	1.22819	0.0487904	1.47206	0.178502	1.03453	5.89266	4.4801	0.496537	blue
M125604	20.962	1.904	0.033	35.2_not assigned.unknown_ no original description	35.6337	6.81733	27.446	14.7235	23.122	29.4333	60.4823	51.3813	29.803	34.884	9.46313	2.41081	3.83807	13.1939	11.2983	6.0559	7.01601	5.62654	21.3439	7.1726	blue
M125742	-5.581	-1.381	0.03	11.9.3.1_lipid metabolism.lipid degradation.lysophospholipases.phospholipase D_ nearly identical (1137) AT4G35790 | Symbols: ATPLDDELTA, PLDDELTA | ATPLDDELTA; phospholipase D | chr4:16955774-16959875 REVERSEhighly similar to ( 609) PLDA1_TOBAC Phospholipase D alpha 1 (EC 3.1.4.4) (PLD alpha 1) (Choline phosphatase 1) (Phosphatidylcholine-hydrolyzing phospholipase D 1) - Nicotiana tabacum (Common…	24.471	26.1197	21.9793	19.5445	14.1993	17.8083	14.215	10.5083	15.188	18.6767	0.771298	4.96874	1.15251	1.07268	1.59909	3.49692	0.14353	2.55261	0.470082	1.00568	blue
M126517	11.574	3.467	0.009617	33.99_development.unspecified_ moderately similar to ( 293) AT5G13180 | Symbols: ANAC083 | ANAC083 (ARABIDOPSIS NAC DOMAIN CONTAINING PROTEIN 83); transcription factor | chr5:4196643-4197577 FORWARDweakly similar to ( 184) NAC68_ORYSA NAC domain-containing protein 68 (ONAC068) - Oryza sativa (Rice)weakly similar to ( 189) loc_os07g37920 12007.m08041 protein NAM-like protein, putative, expressed n…	4.796	5.041	7.53333	1.9195	3.63733	5.216	10.429	18.2127	24.374	12.0527	0.393196	1.38227	0.233387	0.303349	1.28118	0.327982	0.739738	7.40937	15.7785	2.94321	yellow
M126706	-10.26	-1.754	0.212	35.2_not assigned.unknown_ weakly similar to ( 196) AT2G38640 | Symbols: | unknown protein | chr2:16157725-16158474 REVERSEweakly similar to ( 176) loc_os01g60170 12001.m12148 protein GTP binding protein, putative, expressed no original description	19.6877	11.6353	15.583	13.4815	28.5217	47.265	8.57933	18.1023	7.50067	20.278	3.15281	6.74254	0.69824	7.24572	8.35452	13.2972	0.340905	2.98043	3.10505	4.84385	pink
M127019	-54.246	-2.795	0.062	30.11_signalling.light_ highly similar to ( 762) AT2G30520 | Symbols: RPT2 | RPT2 (ROOT PHOTOTROPISM 2); protein binding | chr2:13002920-13005153 REVERSEweakly similar to ( 174) NPH3_ORYSA Coleoptile phototropism protein 1 (Non-phototropic hypocotyl 3-like protein) (NPH3-like protein) - Oryza sativa (Rice)moderately similar to ( 407) loc_os12g02530 12012.m26808 protein RPT2-like protein, putative…	156.186	31.12	168.542	81.7355	53.6983	32.658	37.4027	14.2957	38.2563	30.896	22.4577	29.1554	5.67793	20.9664	7.47548	7.70914	7.69763	1.48884	6.72002	1.30737	turquoise
M127501	12.815	1.631	0.561	10.1.2_cell wall.precursor synthesis.UGE_ highly similar to ( 517) AT1G12780 | Symbols: UGE1 | UGE1 (UDP-D-glucose/UDP-D-galactose 4-epimerase 1); UDP-glucose 4-epimerase/ protein dimerization | chr1:4356124-4358120 REVERSEhighly similar to ( 508) GALE1_PEA UDP-glucose 4-epimerase (EC 5.1.3.2) (Galactowaldenase) (UDP-galactose 4-epimerase) - Pisum sativum (Garden pea)moderately similar to ( 437) …	16.151	16.6683	22.9103	34.9595	21.94	6.22567	43.1967	40.2153	44.9613	4.07667	2.35416	13.0965	1.6925	19.5791	5.51836	1.63841	1.65181	7.40169	14.9204	0.760851	brown
M127691	-2.57	-9.251	0.006433	27.3.25_RNA.regulation of transcription.MYB domain transcription factor family_ weakly similar to ( 135) AT1G66380 | Symbols: MYB114, AtMYB114 | MYB114 (myb domain protein 114); DNA binding / transcription factor | chr1:24757413-24758490 FORWARDweakly similar to ( 116) MYBC_MAIZE Anthocyanin regulatory C1 protein - Zea mays (Maize)weakly similar to ( 108) loc_os06g10350 12006.m05753 protein antho…	1.166	9.524	3.19367	0.057	1.978	6.78467	0.0956667	0.459667	0	0.690333	0.868931	11.615	1.31298	0.0806102	1.0784	1.3356	0.085594	0.212029	0	0.299951	pink
M127844	-5.81	-2.504	0.009174	35.1_not assigned.no ontology_ moderately similar to ( 429) AT4G37470 | Symbols: | hydrolase, alpha/beta fold family protein | chr4:17617045-17618363 REVERSEmoderately similar to ( 419) loc_os03g32270 12003.m08471 protein sigma factor sigB regulation protein rsbQ, putative, expressed no original description	18.4023	15.958	6.86367	4.4685	11.5853	9.641	7.462	2.82933	3.249	1.91567	3.35427	17.6289	0.895789	0.876105	1.91441	1.11212	1.30118	1.49031	0.855507	0.223786	turquoise
M128265	12.255	1.946	0.817	26.2_misc.UDP glucosyl and glucoronyl transferases_ highly similar to ( 533) AT3G16520 | Symbols: UGT88A1 | UDP-glucoronosyl/UDP-glucosyl transferase family protein | chr3:5618847-5620833 REVERSEweakly similar to ( 187) ZOX_PHAVU Zeatin O-xylosyltransferase (EC 2.4.2.40) (Zeatin O-beta-D-xylosyltransferase) - Phaseolus vulgaris (Kidney bean) (French bean)moderately similar to ( 449) loc_os01g5020…	4.87067	6.68433	16.993	11.4295	22.5107	15.8793	10.2973	52.475	25.028	13.042	3.884	2.41891	0.796014	0.67953	9.73358	3.57204	2.81329	25.9397	24.5505	2.24319	blue
M128968	-16.971	-1.836	0.011	35.2_not assigned.unknown_ very weakly similar to (57.8) AT3G12320 | Symbols: | unknown protein | chr3:3924034-3925262 FORWARD no original description	19.1233	22.5603	50.5257	42.3595	35.0437	51.181	20.6067	12.9707	13.4663	34.131	2.11668	9.99617	1.1735	4.63226	11.335	9.40124	1.44633	1.93047	2.12438	0.419394	green
M128979	109.029	1.587	0.297	27.3.3_RNA.regulation of transcription.AP2/EREBP, APETALA2/Ethylene-responsive element binding protein family_ weakly similar to ( 113) AT3G16770 | Symbols: RAP2.3, ATEBP, ERF72 | ATEBP (ETHYLENE-RESPONSIVE ELEMENT BINDING PROTEIN); DNA binding / protein binding / transcription activator/ transcription factor | chr3:5705784-5706768 FORWARDvery weakly similar to (80.1) ERF1_ORYSA Ethylene-responsi…	137.462	128.781	148.672	130.954	244.57	263.363	258.642	314.415	407.958	198.054	18.606	103.375	7.23565	25.7154	49.643	14.1472	20.4797	17.6788	251.297	13.6211	yellow
M129220	-4.712	-2.391	0.021	35.2_not assigned.unknown_ weakly similar to ( 119) AT3G48660 | Symbols: | unknown protein | chr3:18029659-18030133 FORWARDweakly similar to ( 115) loc_os02g30470 12002.m100772 protein expressed protein no original description	5.686	12.1137	6.84933	18.1835	4.256	6.36767	6.28	3.61733	1.795	1.86167	0.370842	2.33907	0.566902	3.80494	1.97922	1.65914	0.677856	2.22319	1.06158	0.5196	yellow
M129860	-10.451	-1.576	1	29.4_protein.postranslational modification_ highly similar to ( 615) AT4G30960 | Symbols: CIPK6, SIP3, SNRK3.14, ATCIPK6 | SIP3 (SOS3-INTERACTING PROTEIN 3); ATP binding / kinase/ protein kinase/ protein serine/threonine kinase | chr4:15067400-15068725 FORWARDmoderately similar to ( 414) CIPK1_ORYSA CIPK-like protein 1 (EC 2.7.11.1) (OsCK1) - Oryza sativa (Rice)highly similar to ( 514) loc_os01g1…	19.0393	33.997	0.970667	22.4195	22.222	104.017	17.3363	28.1793	2.01633	25.0133	2.47912	57.6002	0.417274	4.52619	2.35318	0.321049	0.654654	2.16328	0.280272	3.87284	pink
M130296	-5.832	-2.421	0.043	6.5_gluconeogenesis / glyoxylate cycle.pyruvate dikinase_ nearly identical (1490) AT4G15530 | Symbols: PPDK | PPDK (pyruvate orthophosphate dikinase); kinase/ pyruvate, phosphate dikinase | chr4:8864828-8870748 REVERSEnearly identical (1546) PPDK_MESCR Pyruvate, phosphate dikinase, chloroplast precursor (EC 2.7.9.1) (Pyruvate, orthophosphate dikinase) - Mesembryanthemum crystallinum (Common ice p…	8.59	14.4043	14.8797	4.619	9.95	1.01633	4.42533	1.592	5.497	4.90633	1.23026	8.21918	0.518039	1.30532	1.02015	0.277849	1.29552	0.231065	3.25851	0.878047	turquoise
M130769	-2.695	-1.888	0.041	10.6.3_cell wall.degradation.pectate lyases and polygalacturonases_ highly similar to ( 605) AT3G62110 | Symbols: | glycoside hydrolase family 28 protein / polygalacturonase (pectinase) family protein | chr3:22997313-22999503 REVERSEvery weakly similar to (94.4) PGLR_ACTCH Polygalacturonase precursor (EC 3.2.1.15) (PG) (Pectinase) - Actinidia chinensis (Kiwi) (Yangtao)highly similar to ( 548) loc…	6.47267	19.7293	4.991	6.222	7.13	2.75333	4.46333	3.27867	1.31467	3.082	0.934223	22.2991	0.323907	0.291328	2.6862	0.588407	1.72419	0.174626	0.683143	0.0567891	turquoise
M130989	-16.013	-1.663	0.057	10.2_cell wall.cellulose synthesis_ nearly identical (1010) AT4G07960 | Symbols: ATCSLC12, CSLC12 | ATCSLC12 (CELLULOSE-SYNTHASE LIKE C12); cellulose synthase/ transferase, transferring glycosyl groups | chr4:4802628-4805114 REVERSEhighly similar to ( 900) loc_os05g43530 12005.m08480 protein CSLC7 - cellulose synthase-like family C, expressed no original description	32.333	50.4927	24.4887	48.028	35.9687	65.638	26.6623	13.457	19.181	37.2903	4.34608	20.0496	0.170154	4.53114	5.68121	19.5738	0.735014	3.88998	2.33111	3.10039	brown
M131947	17.465	2.855	0.751	10.2.1_cell wall.cellulose synthesis.cellulose synthase_ highly similar to ( 668) AT1G55850 | Symbols: ATCSLE1, CSLE1 | ATCSLE1; cellulose synthase/ transferase, transferring glycosyl groups | chr1:20876752-20879414 FORWARDhighly similar to ( 772) loc_os09g30130 12009.m060004 protein CSLE6 - cellulose synthase-like family E, expressed no original description	4.30767	9.32567	27.1107	0.701	6.69367	3.67633	23.2163	76.6573	3.195	4.46067	0.709556	3.46624	1.33848	0.145664	3.41656	1.06324	3.67819	11.4926	1.51069	1.41879	blue
M132535	-2.418	-5.734	0.002584	28.1_DNA.synthesis/chromatin structure_ weakly similar to ( 112) AT5G58720 | Symbols: | PRLI-interacting factor, putative | chr5:23720109-23722974 REVERSEvery weakly similar to (77.8) loc_os01g12530 12001.m150511 protein smr domain containing protein, expressed no original description	3.46567	6.131	5.63533	3.9995	3.524	0.440333	0.328333	0.995	0.501333	0.218667	1.03981	9.56233	0.648454	1.66948	1.06439	0.247496	0.294697	0.347033	0.228889	0.145056	turquoise
M132548	-13.552	-4.229	0.118	30.8_signalling.misc_ weakly similar to ( 120) AT3G16570 | Symbols: RALFL23 | RALFL23 (ralf-like 23); signal transducer | chr3:5644748-5645164 FORWARDweakly similar to ( 104) loc_os12g35670 12012.m07360 protein RALF precursor, putative, expressed no original description	2.35633	36.7307	2.09733	56.4165	17.6193	20.5093	2.13333	5.38567	1.875	7.392	1.78253	24.5205	0.433629	20.8745	8.673	9.23048	1.32237	1.78845	0.862515	1.80521	black
M132720	-16.734	-8.942	8.896e-09	31.1_cell.organisation_ moderately similar to ( 402) AT5G12250 | Symbols: TUB6 | TUB6 (BETA-6 TUBULIN); structural constituent of cytoskeleton | chr5:3961317-3962971 REVERSEmoderately similar to ( 400) TBB6_MAIZE Tubulin beta-6 chain (Beta-6 tubulin) - Zea mays (Maize)moderately similar to ( 400) loc_os01g59150 12001.m42736 protein tubulin beta-4 chain, putative, expressed no original description	10.7107	13.8183	14.8123	22.2075	13.352	33.2777	3.17767	0.08	0.819667	4.35133	2.75438	4.0506	3.17244	10.6243	3.81226	9.41082	2.23019	0.0916515	0.634221	1.57747	brown
M132805	-9.06	-1.567	0.033	27.3.40_RNA.regulation of transcription.Aux/IAA family_ weakly similar to ( 188) AT2G33310 | Symbols: IAA13 | IAA13; transcription factor | chr2:14114569-14115757 REVERSEweakly similar to ( 154) IAA10_ORYSA Auxin-responsive protein IAA10 (Indoleacetic acid-induced protein 10) - Oryza sativa (Rice)weakly similar to ( 156) loc_os02g57250 12002.m33477 protein OsIAA10 - Auxin-responsive Aux/IAA gene …	16.2473	28.7173	21.0997	27.0795	19.9617	30.315	16.281	12.7807	11.0147	23.8503	4.14161	11.5507	1.67239	3.71585	0.871499	9.23083	3.10609	2.53646	2.32185	0.951075	black
M133195	26.644	1.752	0.068	35.2_not assigned.unknown_ weakly similar to ( 129) AT5G64400 | Symbols: | unknown protein | chr5:25748922-25749947 FORWARDweakly similar to ( 138) loc_os03g48080 12003.m09819 protein p8MTCP1, putative, expressed no original description	39.831	42.8347	28.4973	37.134	31.4147	42.0337	36.2293	77.496	94.6627	39.8397	0.256513	13.8424	0.634662	4.54953	6.26488	6.67136	2.19143	11.1582	4.59227	2.37428	yellow
M133306	10.732	4.27	0.057	3.5_minor CHO metabolism.others_ moderately similar to ( 421) AT2G21250 | Symbols: | mannose 6-phosphate reductase (NADPH-dependent), putative | chr2:9103408-9105116 REVERSEhighly similar to ( 539) S6PD_MALDO NADP-dependent D-sorbitol-6-phosphate dehydrogenase (EC 1.1.1.200) (Aldose-6-phosphate reductase [NADPH]) (NADP-S6PDH) - Malus domestica (Apple) (Malus sylvestris)moderately similar to ( 400…	6.438	10.9917	5.79533	1.174	3.42833	0.276667	17.7327	26.409	7.99667	3.914	4.7302	15.2802	0.994131	1.01965	2.09972	0.344101	3.64556	10.8256	4.0456	2.05011	brown
M133719	-4.209	-4.016	0.024	10.2_cell wall.cellulose synthesis_ moderately similar to ( 388) AT5G03760 | Symbols: ATCSLA09, CSLA09, ATCSLA9, CSLA9, RAT4 | ATCSLA09; mannan synthase/ transferase, transferring glycosyl groups | chr5:985910-990087 REVERSEmoderately similar to ( 315) loc_os06g42020 12006.m08734 protein CSLA9 - cellulose synthase-like family A, expressed no original description	3.53367	6.27367	1.39733	11.8715	3.29333	7.02567	0.35	1.728	1.27967	2.225	2.34993	3.57707	0.223684	9.42644	0.335947	1.51774	0.212502	0.554605	0.704369	0.214553	brown
M133811	11.569	1.744	0.288	26.1_misc.cytochrome P450_ moderately similar to ( 463) AT4G31940 | Symbols: CYP82C4 | CYP82C4; electron carrier/ heme binding / iron ion binding / monooxygenase/ oxygen binding | chr4:15452040-15453966 FORWARDmoderately similar to ( 493) C82A4_SOYBN Cytochrome P450 82A4 (EC 1.14.-.-) (P450 CP9) - Glycine max (Soybean)moderately similar to ( 287) loc_os09g26940 12009.m05846 protein flavonoid 3-mo…	19.8367	27.4577	17.605	5.83	18.3083	5.531	45.855	28.237	25.547	8.82367	1.35425	11.5567	1.93836	0.410122	1.00647	1.44682	3.12006	2.28194	2.56297	1.42271	green
M134204	-9.929	-1.804	5.279e-06	20.2.3_stress.abiotic.drought/salt_ weakly similar to ( 183) AT1G58520 | Symbols: RXW8 | hydrolase, acting on ester bonds / lipase | chr1:21729913-21731344 FORWARDweakly similar to ( 170) loc_os03g51620 12003.m10140 protein RXW8, putative, expressed no original description	23.6207	20.0427	22.5037	29.551	26.9083	17.9233	15.008	8.662	12.6883	13.0643	2.96293	8.84302	1.28877	3.8905	3.44038	6.06154	1.50012	0.187768	0.339845	2.31324	blue
M134250	15.278	1.558	0.024	35.1_not assigned.no ontology_ highly similar to ( 541) AT1G53280 | Symbols: | DJ-1 family protein | chr1:19864942-19867341 REVERSEhighly similar to ( 531) loc_os06g34040 12006.m07940 protein 4-methyl-5-thiazole monophosphate biosynthesis protein, putative, expressed no original description	37.9697	17.9287	26.3387	29.8635	34.2157	10.4967	48.084	54.7213	41.5233	26.2173	2.61279	14.7709	2.21058	5.88666	4.7359	0.476022	0.962694	0.249043	5.69613	1.33817	green
M134273	-20.639	-3.112	0.0003526	11.1.10_lipid metabolism.FA synthesis and FA elongation.beta ketoacyl CoA synthase_ highly similar to ( 830) AT2G26250 | Symbols: FDH, KCS10 | KCS10 (3-KETOACYL-COA SYNTHASE 10); acyltransferase/ catalytic/ transferase, transferring acyl groups other than amino-acyl groups | chr2:11170799-11173059 REVERSEhighly similar to ( 769) loc_os03g08360 12003.m35563 protein fiddlehead-like protein, putativ…	53.1597	79.0087	39.0953	34.261	27.7143	15.1557	10.5087	8.29233	16.9663	3.327	5.03413	110.152	0.732684	4.27941	11.207	0.0640338	0.941904	2.79001	5.41305	0.835035	turquoise
M134278	3.487	2.971	0.016	34.3_transport.amino acids_ highly similar to ( 684) AT1G31830 | Symbols: | amino acid permease family protein | chr1:11418875-11420314 REVERSEhighly similar to ( 664) loc_os03g37984 12003.m35295 protein cationic amino acid transporter, putative, expressed no original description	1.467	1.16867	3.32433	2.248	1.62367	1.00133	4.97167	4.05467	7.788	4.20967	0.776748	0.0940762	0.574136	1.68857	0.235296	0.345844	0.639503	0.752077	5.37625	0.926167	red
M134341	-11.726	-1.857	0.594	27.3.21_RNA.regulation of transcription.GRAS transcription factor family_ moderately similar to ( 412) AT1G14920 | Symbols: GAI, RGA2 | GAI (GIBBERELLIC ACID INSENSITIVE); transcription factor | chr1:5149414-5151015 FORWARDmoderately similar to ( 404) GAI1_VITVI DELLA protein GAI1 (Gibberellic acid-insensitive mutant protein 1) (VvGAI1) - Vitis vinifera (Grape)moderately similar to ( 415) loc_os0…	47.2927	27.0203	5.31667	9.5125	47.1483	9.65333	21.0803	8.41267	22.9367	2.33067	21.0091	9.26261	0.739895	1.50826	6.06751	4.78861	1.41471	0.961271	9.46099	0.872293	turquoise
M134543	7.158	2.173	0.005564	35.2_not assigned.unknown_ moderately similar to ( 272) AT2G28370 | Symbols: | FUNCTIONS IN: molecular_function unknown; INVOLVED IN: biological_process unknown; LOCATED IN: plasma membrane; EXPRESSED IN: 23 plant structures; EXPRESSED DURING: 15 growth stages; CONTAINS InterPro DOMAIN/s: Uncharacterised protein family UPF0497, trans-membrane plant (InterPro:IPR006702); BEST Arabidopsis thaliana …	8.002	16.1757	6.11233	8.564	0.270667	8.10633	5.788	14.8573	16.1847	16.2107	4.93229	16.3275	0.740477	0.849942	0.125508	0.656553	0.429433	2.45149	1.77222	3.34987	turquoise
M135019	-1.829	-3.15	0.04	35.2_not assigned.unknown_ no original description	4.77267	2.20233	0.281333	2.199	4.36867	3.186	0.63	0.727333	0.242	1.803	0.387656	1.41453	0.121616	1.06915	0.615172	1.00524	0.422631	0.432844	0.13167	0.579873	brown
M135204	199.382	3.45	0.097	35.1_not assigned.no ontology_ moderately similar to ( 392) AT5G02230 | Symbols: | haloacid dehalogenase-like hydrolase family protein | chr5:449132-450507 FORWARDmoderately similar to ( 362) loc_os03g16670 12003.m35158 protein catalytic/ hydrolase, putative, expressed no original description	93.4043	17.5777	97.429	89.5615	82.397	105.737	116.873	129.483	581.018	295.716	34.6024	15.2308	4.47763	57.2155	68.162	7.56465	28.9883	103.918	103.507	104.231	red
M136037	-27.826	-1.955	0.014	27.3.37_RNA.regulation of transcription.AS2,Lateral Organ Boundaries Gene Family_ moderately similar to ( 278) AT3G02550 | Symbols: LBD41 | LBD41 (LOB DOMAIN-CONTAINING PROTEIN 41) | chr3:536747-537650 REVERSEmoderately similar to ( 250) loc_os01g32770 12001.m09596 protein seed specific protein Bn15D17A, putative, expressed no original description	69.669	245.845	52.1623	42.223	78.9147	22.5967	28.4333	16.2627	37.516	34.297	14.9491	320.569	1.50811	0.705693	21.084	3.46205	2.11614	7.85574	21.1555	9.48924	turquoise
M136052	-5.421	-1.989	0.027	35.1.3_not assigned.no ontology.armadillo/beta-catenin repeat family protein_ highly similar to ( 551) AT5G50900 | Symbols: | armadillo/beta-catenin repeat family protein | chr5:20705051-20706718 REVERSEvery weakly similar to (59.3) SPL11_ORYSA Spotted leaf protein 11 (Spotted leaf11) (Cell death-related protein SPL11) - Oryza sativa (Rice)moderately similar to ( 236) loc_os10g37850 12010.m21947 …	7.155	15.1523	5.274	12.1165	7.38167	14.9007	5.77	2.744	6.71033	6.70333	1.36453	5.42875	0.235482	1.85191	2.34765	1.42949	0.503709	0.87395	3.26058	0.607826	brown
M136760	-3.692	-4.443	0.0008376	35.1.5_not assigned.no ontology.pentatricopeptide (PPR) repeat-containing protein_ moderately similar to ( 239) AT5G39710 | Symbols: EMB2745 | EMB2745 (EMBRYO DEFECTIVE 2745) | chr5:15895729-15897972 FORWARDmoderately similar to ( 219) RF1_ORYSA Rf1 protein, mitochondrial precursor (PPR protein) (Fertility restorer) (Restorer for CMS) - Oryza sativa (Rice)moderately similar to ( 238) loc_os06g059…	3.94967	4.252	1.84	1.453	9.08867	6.678	1.29367	0.886333	0.934333	1.17433	0.973376	0.877727	0.323115	0.657609	1.65952	2.06881	0.38998	0.430047	0.190106	0.381906	turquoise
M136894	13.44	1.419	0.001264	16.2_secondary metabolism.phenylpropanoids_ highly similar to ( 689) AT1G77670 | Symbols: | aminotransferase class I and II family protein | chr1:29189043-29190901 REVERSEvery weakly similar to (73.6) 1A1C_SOYBN 1-aminocyclopropane-1-carboxylate synthase (EC 4.4.1.14) (ACC synthase) (S-adenosyl-L-methionine methylthioadenosine-lyase) - Glycine max (Soybean)highly similar to ( 682) loc_os09g28050 …	32.205	16.377	35.6663	38.566	39.6247	26.3233	49.831	39.969	49.093	43.1383	7.64723	10.0219	0.860655	10.1343	9.36542	2.05898	1.30414	1.51742	6.5854	1.99781	turquoise
M137299	-18.679	-1.966	0.528	23.2.1.5_nucleotide metabolism.degradation.pyrimidine.beta-ureidopropionase_ moderately similar to ( 232) AT5G64370 | Symbols: BETA-UP | BETA-UP (beta-ureidopropionase); beta-ureidopropionase | chr5:25739264-25741031 FORWARDmoderately similar to ( 226) loc_os07g30170 12007.m07288 protein beta-ureidopropionase, putative, expressed no original description	63.4137	31.1157	27.7137	75.439	41.704	0.66	23.005	1.269	2.36733	50.71	3.6432	13.6841	3.37662	0.418607	5.20286	0.49877	2.13775	0.580928	1.1273	13.1126	turquoise
M138035	-1.992	-4.41	0.039	17.2.2_hormone metabolism.auxin.signal transduction_ highly similar to ( 883) AT1G73590 | Symbols: PIN1, ATPIN1 | PIN1 (PIN-FORMED 1); transporter | chr1:27659772-27662876 FORWARDhighly similar to ( 853) PIN1C_ORYSA Probable auxin efflux carrier component 1c (OsPIN1c) - Oryza sativa (Rice)highly similar to ( 853) loc_os06g12610 12006.m05977 protein auxin efflux carrier component 1c, putative, exp…	1.66933	13.73	0.450333	1.17	3.08633	5.54333	0.792333	0.955333	0.201333	0.387667	1.13506	18.9384	0.123581	0.913582	2.76311	1.23186	0.305007	0.278644	0.180151	0.179723	turquoise
M138071	6.349	4.678	0.033	16.1.2.2_secondary metabolism.isoprenoids.mevalonate pathway.HMG-CoA synthase_ highly similar to ( 729) AT4G11820 | Symbols: MVA1 | MVA1; acetyl-CoA C-acetyltransferase/ hydroxymethylglutaryl-CoA synthase | chr4:7109124-7111901 REVERSEhighly similar to ( 707) loc_os09g34960 12009.m06496 protein hydroxymethylglutaryl-CoA synthase, putative, expressed no original description	1.61233	1.06567	2.21533	2.35	1.32267	1.98333	4.29467	17.2973	5.98733	4.71833	0.386254	0.209058	0.449638	0.492146	0.729286	0.200535	0.329008	4.35323	2.54668	0.968749	blue
M138182	-33.41	-5.106	0.0003075	34.2_transport.sugars_ highly similar to ( 622) AT5G59250 | Symbols: | sugar transporter family protein | chr5:23903958-23906853 FORWARDweakly similar to ( 127) STC_RICCO Sugar carrier protein C - Ricinus communis (Castor bean)moderately similar to ( 485) loc_os10g42830 12010.m07035 protein D-xylose-proton symporter, putative, expressed no original description	31.1003	39.935	46.0033	98.2285	29.7537	4.82067	5.48033	5.785	7.94567	13.3347	4.16116	31.5101	1.61407	7.59503	0.631848	0.465263	0.267227	0.192499	0.839166	1.30601	turquoise
M138424	2.737	3.135	0.005988	35.1_not assigned.no ontology_ weakly similar to ( 171) AT1G66680 | Symbols: AR401 | AR401 | chr1:24866352-24868888 REVERSEweakly similar to ( 154) loc_os01g49250 12001.m11111 protein SLL2-S9-protein, putative, expressed no original description	1.99267	5.01633	0.574	3.505	1.356	0.321333	5.46233	4.913	2.37367	3.325	0.481183	7.64785	0.260478	0.347897	0.176757	0.280849	1.62249	0.654352	0.395556	0.74605	blue
M138489	-5.676	-1.637	0.019	30.2.11_signalling.receptor kinases.leucine rich repeat XI_ highly similar to ( 636) AT4G35470 | Symbols: | leucine-rich repeat family protein | chr4:16846531-16848448 FORWARDvery weakly similar to (89.7) RPK1_IPONI Receptor-like protein kinase precursor (EC 2.7.11.1) - Ipomoea nil (Japanese morning glory) (Pharbitis nil)highly similar to ( 576) loc_os08g40090 12008.m07989 protein leucine-rich re…	16.5723	13.5493	8.63067	11.226	19.3917	10.5273	12.248	7.48	7.56567	8.34067	2.701	10.6486	0.304503	3.38704	3.27116	0.133152	2.10258	0.969302	3.37222	0.905053	turquoise
M138500	-31.79	-1.771	0.49	10.7_cell wall.modification_ moderately similar to ( 367) AT2G40610 | Symbols: ATEXPA8, EXP8, ATEXP8, ATHEXP ALPHA 1.11 | ATEXPA8 (ARABIDOPSIS THALIANA EXPANSIN A8) | chr2:16949121-16950472 REVERSEmoderately similar to ( 357) EXPA2_ORYSA Expansin-A2 precursor (OsEXPA2) (Alpha-expansin-2) (OsEXP2) (OsaEXPa1.23) (RiExB) (RiExC) - Oryza sativa (Rice)moderately similar to ( 357) loc_os01g60770 12001.…	54.141	99.1647	25.8757	28.047	99.4233	81.2673	54.618	38.0417	59.5693	12.61	16.5309	42.9143	0.770548	19.6166	76.4529	17.4791	11.1902	29.747	32.1986	3.23202	turquoise
M139112	-61.255	-1.979	0.21	10.5.3_cell wall.cell wall proteins.LRR_ moderately similar to ( 312) AT3G24480 | Symbols: | leucine-rich repeat family protein / extensin family protein | chr3:8901154-8902638 REVERSEvery weakly similar to (58.5) PSKR_DAUCA Phytosulfokine receptor precursor (EC 2.7.11.1) (Phytosulfokine LRR receptor kinase) - Daucus carota (Carrot)moderately similar to ( 211) loc_os12g35710 12012.m07364 protein …	103.137	77.9107	48.1497	215.625	80.6083	220.007	36	17.9017	110.504	85.8623	5.86834	67.2204	2.9803	6.40285	11.6717	110.277	11.9306	6.19624	15.8072	2.88841	brown
M139132	5.274	4.095	0.007826	29.1.10_protein.aa activation.methionine-tRNA ligase_ weakly similar to ( 128) AT4G13780 | Symbols: | methionine--tRNA ligase, putative / methionyl-tRNA synthetase, putative / MetRS, putative | chr4:7993366-7998433 REVERSEweakly similar to ( 123) SYM_ORYSA Probable methionyl-tRNA synthetase (EC 6.1.1.10) (Methionine--tRNA ligase) (MetRS) - Oryza sativa (Rice)weakly similar to ( 123) loc_os06g3121…	0.127667	79.0823	3.598	1.225	0.195333	3.065	4.81633	7.82233	12.7343	2.54133	0.110817	134.033	0.739375	0.202233	0.09942	0.371129	0.464263	0.384574	2.65123	0.643537	turquoise
M139221	-10.459	-2.375	0.005665	35.2_not assigned.unknown_ very weakly similar to (73.6) AT5G59050 | Symbols: | unknown protein | chr5:23841849-23842519 REVERSEvery weakly similar to (94.7) loc_os01g63050 12001.m12423 protein expressed protein COG3883 no original description	23.2613	19.6507	5.342	13.6355	22.2847	17.401	5.212	4.53267	4.11167	16.5697	3.98362	12.5962	0.462955	7.44796	1.29705	1.29824	1.88235	0.422417	1.22037	2.26805	turquoise
M139303	10.719	2.043	0.003066	35.2_not assigned.unknown_ no original description	7.33467	14.979	15.321	10.936	5.96167	11.211	20.3023	24.9427	10.4053	28.3337	2.0995	4.4026	0.604787	0.790545	1.73868	2.05673	3.99964	4.7538	2.4858	2.64829	blue
M139525	-3.232	-3.501	0.0001279	28.2_DNA.repair_ moderately similar to ( 279) AT5G44680 | Symbols: | methyladenine glycosylase family protein | chr5:18024461-18025893 REVERSEmoderately similar to ( 256) loc_os01g58550 12001.m150749 protein DNA-3-methyladenine glycosylase I, putative, expressed no original description	3.27367	28.8723	4.12467	4.899	5.308	3.35467	1.73733	1.54	0.172333	1.721	1.2474	40.3341	0.052176	3.50301	3.7735	1.26676	0.39414	0.582681	0.0992891	0.566966	red
M139526	10.722	1.26	0.039	29.2.1.2.1.4_protein.synthesis.ribosomal protein.eukaryotic.40S subunit.S4_ moderately similar to ( 438) AT5G58420 | Symbols: | 40S ribosomal protein S4 (RPS4D) | chr5:23619599-23620896 FORWARDmoderately similar to ( 439) RS4_SOLTU 40S ribosomal protein S4 - Solanum tuberosum (Potato)moderately similar to ( 432) loc_os02g01560 12002.m05506 protein 40S ribosomal protein S4, putative, expressed no …	32.2243	31.1763	43.103	28.6835	49.7253	42.702	47.771	64.0227	49.0333	46.8507	0.532009	26.5336	1.57058	2.48124	3.04226	1.574	3.11287	0.83779	5.33443	0.857677	blue
M140330	-4.161	-2.361	0.000291	30.3_signalling.calcium_ weakly similar to ( 148) AT3G07490 | Symbols: AGD11 | AGD11 (ARF-GAP domain 11); calcium ion binding | chr3:2391189-2391650 FORWARDweakly similar to ( 110) CALM_CHLRE Calmodulin (CaM) - Chlamydomonas reinhardtiiweakly similar to ( 135) loc_os12g12730 12012.m05246 protein EF hand family protein, expressedSporozoite_P67 no original description	7.81633	14.1863	5.85	4.3005	9.605	5.48567	4.371	1.82533	2.06933	3.95833	0.872393	9.39341	0.281856	1.61432	2.78546	0.900104	0.650922	0.686336	0.412093	0.536083	turquoise
M140980	14.059	3.051	0.659	5.1_fermentation.aldehyde dehydrogenase_ highly similar to ( 866) AT3G48000 | Symbols: ALDH2B4, ALDH2, ALDH2A | ALDH2B4 (ALDEHYDE DEHYDROGENASE 2B4); 3-chloroallyl aldehyde dehydrogenase/ ATP binding / aldehyde dehydrogenase (NAD) | chr3:17717082-17719843 REVERSEmoderately similar to ( 370) BADH_BETVU Betaine-aldehyde dehydrogenase, chloroplast precursor (EC 1.2.1.8) (BADH) - Beta vulgaris (Sugar…	4.53633	3.85267	12.7423	9.3485	6.95467	3.39867	7.45733	60.903	5.05533	10.236	0.21001	2.47132	1.48572	1.85474	1.7564	1.51821	0.732369	7.97361	0.415963	3.32736	blue
M141653	-31.169	-2.839	0.034	29.5.3_protein.degradation.cysteine protease_ moderately similar to ( 260) AT3G12490 | Symbols: ATCYSB | cysteine protease inhibitor, putative / cystatin, putative | chr3:3960523-3961777 REVERSEweakly similar to ( 107) CYTI_VIGUN Cysteine proteinase inhibitor (Cystatin) - Vigna unguiculata (Cowpea)moderately similar to ( 264) loc_os01g16430 12001.m08239 protein multidomain cystatin, putative, exp…	2.64433	43.5543	34.3727	79.941	44.15	66.364	11.647	9.59533	0.924	45.623	1.28264	38.5479	5.05168	23.5056	8.66472	5.33498	1.85819	0.174374	0.276935	2.29504	black
M141719	-12.492	-6.079	0.0002911	17.2.3_hormone metabolism.auxin.induced-regulated-responsive-activated_ weakly similar to ( 171) AT1G75580 | Symbols: | auxin-responsive protein, putative | chr1:28377530-28377856 FORWARDvery weakly similar to (89.0) ARG7_PHAAU Indole-3-acetic acid-induced protein ARG7 - Phaseolus aureus (Mung bean) (Vigna radiata)weakly similar to ( 116) loc_os02g24740 12002.m07621 protein OsSAUR9 - Auxin-respon…	8.25567	20.0757	2.74433	18.273	26.2043	13.712	2.69933	0.482667	0.798333	5.85767	5.82233	3.89153	0.836843	9.87404	7.88365	4.92303	1.40278	0.650943	0.707145	1.29318	turquoise
M141863	14.704	1.616	0.326	31.3.1_cell.cycle.peptidylprolyl isomerase_ highly similar to ( 840) AT3G25230 | Symbols: ROF1, ATFKBP62, FKBP62 | ROF1 (ROTAMASE FKBP 1); FK506 binding / calmodulin binding / peptidyl-prolyl cis-trans isomerase | chr3:9188257-9191175 FORWARDhighly similar to ( 801) FKB70_WHEAT 70 kDa peptidyl-prolyl isomerase (EC 5.2.1.8) (Peptidyl-prolyl cis-trans isomerase) (PPIase) (Rotamase) - Triticum aesti…	43.1147	40.0447	20.772	7.94	28.664	12.5357	59.833	40.377	38.0277	16.078	9.27275	28.9276	2.52163	1.60089	5.33092	0.674407	4.92085	3.32305	5.19601	1.72699	green
M141893	-15.554	-1.426	0.009557	29.5.11.1_protein.degradation.ubiquitin.ubiquitin_ moderately similar to ( 259) AT1G31340 | Symbols: RUB1, NEDD8, ATRUB1 | RUB1 (RELATED TO UBIQUITIN 1); protein binding | chr1:11218076-11219417 REVERSEweakly similar to ( 150) UBIQ_WHEAT Ubiquitin - Triticum aestivum (Wheat)moderately similar to ( 259) loc_os09g25320 12009.m05684 protein polyubiquitin 2, putative, expressed no original description	38.3993	36.241	66.995	65.995	34.3057	61.8393	46.2113	35.1267	33.532	31.325	6.92374	22.9891	2.95322	8.08082	2.95655	8.90719	0.743663	2.43468	2.4642	4.91063	green
M142574	-12.053	-2.353	0.009174	33.99_development.unspecified_ moderately similar to ( 343) AT2G19580 | Symbols: TET2 | TET2 (TETRASPANIN2) | chr2:8472393-8475021 REVERSEmoderately similar to ( 292) loc_os06g37510 12006.m08286 protein senescence-associated protein 5, putative, expressed no original description	24.6363	24.924	9.452	15.954	29.1157	10.4727	4.42633	7.285	9.18933	14.728	5.78702	15.1617	1.62636	9.28997	3.57813	1.31176	1.27159	0.492976	6.93618	1.10613	turquoise
M142911	-10.264	-1.843	0.001834	34.18_transport.unspecified anions_ highly similar to ( 862) AT3G62270 | Symbols: | anion exchange family protein | chr3:23042528-23045633 REVERSEhighly similar to ( 869) loc_os12g37840 12012.m26773 protein boron transporter 1, putative, expressed no original description	24.0903	15.567	10.1797	17.985	30.361	26.336	12.256	11.4017	9.26333	15.756	6.20269	10.8491	0.723948	8.72428	4.87898	3.52207	3.99584	2.53651	5.40344	1.18823	turquoise
M143488	-21.498	-1.908	0.004657	35.2_not assigned.unknown_ moderately similar to ( 262) AT1G11380 | Symbols: | unknown protein | chr1:3832695-3833921 FORWARDmoderately similar to ( 246) loc_os07g36820 12007.m07932 protein uncharacterized Cys-rich domain, putative, expressed no original description	28.6843	40.6993	27.4167	40.823	65.2423	47.3627	36.8903	9.601	18.4397	29.7657	0.905254	29.5034	0.88973	0.865499	7.97911	5.7358	0.708092	0.817	2.89968	3.66657	turquoise
M143636	-4.14	-1.978	0.031	35.2_not assigned.unknown_ highly similar to ( 681) AT1G55360 | Symbols: | unknown protein | chr1:20666526-20668502 REVERSEhighly similar to ( 657) loc_os07g10530 12007.m05508 protein carboxyl-terminal peptidase, putative, expressed no original description	6.341	16.0013	4.62833	6.338	7.565	10.2807	4.46967	3.92433	4.63933	3.89767	2.84777	5.82578	0.331013	3.58503	2.74179	1.2179	2.64753	1.17147	3.11196	0.409471	turquoise
M143641	-274.335	-3.041	0.059	35.2_not assigned.unknown_ no original description	162.879	247.198	201.229	343.084	340.147	967.965	207.561	57.4107	23.0443	249.726	75.5943	210.454	63.9027	186.412	239.832	188.011	63.0106	36.1659	12.9138	38.8242	brown
M144125	-57.687	-1.996	1	35.2_not assigned.unknown_ TrbL no original description	39.7317	57.5517	50.508	727.145	33.745	26.375	40.2123	70.9943	49.859	70.7073	11.6656	63.6402	2.05142	152.77	23.9693	3.54003	11.4515	21.0615	20.6907	31.5823	green
M144227	-3.67	-2.534	0.02	30.3_signalling.calcium_ moderately similar to ( 253) AT3G57530 | Symbols: CPK32, ATCPK32, CDPK32 | CPK32 (CALCIUM-DEPENDENT PROTEIN KINASE 32); calcium-dependent protein kinase C/ calmodulin-dependent protein kinase/ kinase/ protein binding | chr3:21296898-21299351 REVERSEweakly similar to ( 129) CDPK_SOYBN Calcium-dependent protein kinase SK5 (EC 2.7.11.1) (CDPK) - Glycine max (Soybean)moderate…	2.486	6.96633	5.83	4.818	7.95967	9.70067	4.313	0.188333	0.470333	4.59667	0.615346	5.39395	3.08818	0.79196	2.21221	1.3716	0.933421	0.079758	0.277615	0.557572	yellow
M144488	-2.239	-3.202	0.005373	29.5.1_protein.degradation.subtilases_ weakly similar to ( 151) AT4G10530 | Symbols: | subtilase family protein | chr4:6508600-6511670 FORWARDweakly similar to ( 144) loc_os02g17000 12002.m06943 protein subtilisin-like protease precursor, putative, expressed no original description	2.37033	6.95167	2.19333	2.293	2.487	6.33567	0.682	0.993333	0.275667	2.11633	0.535784	4.76495	0.819147	0.445477	0.0888988	1.9448	0.605808	0.302348	0.0752219	0.368771	brown
M144960	72.046	2.662	0.753	28.2_DNA.repair_ moderately similar to ( 422) AT3G04880 | Symbols: DRT102 | DRT102 (DNA-DAMAGE-REPAIR/TOLERATION 2) | chr3:1346431-1347363 REVERSEmoderately similar to ( 350) loc_os01g36090 12001.m09906 protein DNA-damage-repair/toleration protein DRT102, putative, expressed no original description	85.8537	16.2273	13.5507	41.0245	93.8027	14.7373	24.7777	327.536	75.675	33.5467	4.48274	8.53754	1.35666	2.25921	2.78389	3.01526	0.606716	52.1062	27.0207	3.48115	blue
M145032	-55.947	-1.857	0.905	29.5.3_protein.degradation.cysteine protease_ moderately similar to ( 233) AT3G12490 | Symbols: ATCYSB | cysteine protease inhibitor, putative / cystatin, putative | chr3:3960523-3961777 REVERSEweakly similar to ( 124) CYTI_VIGUN Cysteine proteinase inhibitor (Cystatin) - Vigna unguiculata (Cowpea)moderately similar to ( 240) loc_os01g16430 12001.m08239 protein multidomain cystatin, putative, exp…	24.0377	57.481	87.3633	466.972	47.854	141.464	51.11	56.6587	25.0593	128.409	5.64769	35.4214	4.26322	22.6875	12.639	5.61036	13.1433	14.0238	2.9734	16.1327	green
M145104	34.137	2.424	0.488	35.2_not assigned.unknown_ no original description	11.4273	58.3803	6.661	29.7975	4.72733	84.4873	5.926	57.1747	78.6547	90.6907	1.03714	83.6109	0.171747	6.32083	0.561288	42.6423	2.22172	38.8333	48.5802	29.2715	turquoise
M145521	-7.361	-1.85	0.0003057	29.4.1.57_protein.postranslational modification.kinase.receptor like cytoplasmatic kinase VII_ highly similar to ( 573) AT3G62220 | Symbols: | serine/threonine protein kinase, putative | chr3:23029276-23030864 REVERSEmoderately similar to ( 210) NORK_MEDTR Nodulation receptor kinase precursor (EC 2.7.11.1) (Does not make infections protein 2) (Symbiosis receptor-like kinase) (MtSYMRK) - Medicago …	16.1847	32.7057	17.1317	14.7135	20.3797	7.679	13.553	7.93933	5.11333	8.02967	0.988411	23.381	1.0161	3.19117	1.68436	1.26747	1.23205	1.10213	0.645977	0.461509	turquoise
M145554	15.929	4.777	1	35.2_not assigned.unknown_ no original description	0	5.99633	4.24033	0.263	13.0657	0.208333	1.30267	78.511	0.772	0	0	8.10868	1.40694	0.371938	22.3392	0.200086	0.659717	117.671	1.33714	0	blue
M146449	15.525	2.812	0.165	29.4_protein.postranslational modification_ highly similar to ( 581) AT2G30360 | Symbols: CIPK11, PKS5, SIP4, SNRK3.22 | SIP4 (SOS3-INTERACTING PROTEIN 4); kinase/ protein kinase | chr2:12937265-12938572 REVERSEmoderately similar to ( 394) CIPK1_ORYSA CIPK-like protein 1 (EC 2.7.11.1) (OsCK1) - Oryza sativa (Rice)moderately similar to ( 455) loc_os07g48100 12007.m09025 protein CBL-interacting ser…	2.41833	9.46133	1.419	17.621	8.29267	20.3657	16.4097	29.2923	46.1417	4.53467	1.07478	7.53683	0.620288	5.82656	3.81504	2.63176	0.387986	6.35119	11.3023	1.92556	yellow
M146863	-17.044	-1.509	0.112	26.4.1_misc.beta 1,3 glucan hydrolases.glucan endo-1,3-beta-glucosidase_ highly similar to ( 592) AT4G34480 | Symbols: | catalytic/ cation binding / hydrolase, hydrolyzing O-glycosyl compounds | chr4:16481147-16483988 REVERSEmoderately similar to ( 354) E13B_WHEAT Glucan endo-1,3-beta-glucosidase precursor (EC 3.2.1.39) ((1->3)-beta-glucan endohydrolase) ((1->3)-beta-glucanase) (Beta-1,3-endogluc…	57.366	65.5277	26.8527	50.854	49.224	63.8357	21.7877	30.5417	24.1083	57.6217	7.78679	9.97106	0.599684	7.31997	6.39309	1.70426	6.74843	1.7313	5.28218	6.37178	brown
M146967	-2.085	-2.469	0.031	26.4.1_misc.beta 1,3 glucan hydrolases.glucan endo-1,3-beta-glucosidase_ weakly similar to ( 113) AT3G07320 | Symbols: | glycosyl hydrolase family 17 protein | chr3:2332324-2333925 REVERSEvery weakly similar to (68.6) E13B_PEA Glucan endo-1,3-beta-glucosidase precursor (EC 3.2.1.39) ((1->3)-beta-glucan endohydrolase) ((1->3)-beta-glucanase) (Beta-1,3-endoglucanase) - Pisum sativum (Garden pea)ver…	3.70033	8.51367	1.00367	3.339	3.92467	4.877	1.893	1.54767	1.23733	0.998	2.00266	8.18799	0.474036	1.98838	1.11006	1.36313	0.342749	0.17743	0.638888	0.266265	turquoise
M148287	-11.327	-2.023	0.021	29.4.1.57_protein.postranslational modification.kinase.receptor like cytoplasmatic kinase VII_ highly similar to ( 528) AT5G02800 | Symbols: | protein kinase family protein | chr5:635545-637374 REVERSEmoderately similar to ( 225) CRI4_MAIZE Putative receptor protein kinase CRINKLY4 precursor (EC 2.7.11.1) - Zea mays (Maize)highly similar to ( 511) loc_os07g49470 12007.m09155 protein protein kinas…	25.792	24.518	13.9243	8.5725	31.2323	13.8543	14.4217	7.69567	7.055	15.1153	8.9326	15.0661	1.32109	3.83464	2.36988	1.73951	3.96442	1.1133	2.93383	2.14637	turquoise
M148414	-169.793	-1.793	0.271	10.5.3_cell wall.cell wall proteins.LRR_ highly similar to ( 587) AT3G24480 | Symbols: | leucine-rich repeat family protein / extensin family protein | chr3:8901154-8902638 REVERSEweakly similar to ( 128) RPK1_IPONI Receptor-like protein kinase precursor (EC 2.7.11.1) - Ipomoea nil (Japanese morning glory) (Pharbitis nil)moderately similar to ( 432) loc_os01g08470 12001.m07472 protein protein bin…	320.75	208.153	214.527	884.534	290.504	474.636	74.6327	157.421	398.408	225.807	39.7376	171.969	6.76279	98.1867	82.2465	228.019	24.8108	11.6244	19.3492	12.4932	brown
M148807	-5.833	-1.509	0.031	20.2.3_stress.abiotic.drought/salt_ highly similar to ( 982) AT1G78240 | Symbols: TSD2, QUA2 | TSD2 (TUMOROUS SHOOT DEVELOPMENT 2); methyltransferase | chr1:29433173-29435815 REVERSEhighly similar to ( 764) loc_os02g51860 12002.m10217 protein ATP binding protein, putative, expressed no original description	19.4613	36.1243	12.1447	14.0015	21.9337	16.1543	15.5403	10.0947	9.502	10.7107	4.88619	33.0153	0.118006	7.6714	5.39182	2.12161	2.46594	0.754672	5.74331	0.918317	turquoise
M148873	-15.278	-1.537	0.886	17.2.3_hormone metabolism.auxin.induced-regulated-responsive-activated_ moderately similar to ( 341) AT4G27450 | Symbols: | unknown protein | chr4:13727665-13728683 REVERSEvery weakly similar to (95.5) TSJT1_TOBAC Stem-specific protein TSJT1 - Nicotiana tabacum (Common tobacco)weakly similar to ( 182) loc_os03g53270 12003.m35408 protein stem-specific protein TSJT1, putative, expressed no original…	15.8187	19	100.029	52.5025	15.7747	56.3717	28.5177	12.67	19.888	52.7237	10.0723	15.0167	16.153	0.638517	4.73684	5.58429	4.65585	7.38145	9.91418	7.10583	green
M148978	-6.38	-1.756	0.003604	16.1.4.2_secondary metabolism.isoprenoids.carotenoids.phytoene dehydrogenase_ moderately similar to ( 445) AT4G14210 | Symbols: PDS3, PDS, PDE226 | PDS3 (PHYTOENE DESATURASE 3); phytoene dehydrogenase | chr4:8190426-8194769 REVERSEmoderately similar to ( 442) CRTI_SOYBN Phytoene dehydrogenase, chloroplast precursor (EC 1.14.99.-) (Phytoene desaturase) - Glycine max (Soybean)moderately similar to …	17.9353	40.2947	13.526	13.538	14.6033	10.685	12.956	3.048	7.598	10.172	2.0844	39.5287	0.0863655	1.37603	0.580569	2.16805	1.67112	0.489338	0.37394	1.16599	blue
M149175	84.167	2.339	1	11.8_lipid metabolism.'exotics'(steroids, squalene etc)_ moderately similar to ( 220) AT5G07010 | Symbols: ATST2A, ST2A | ST2A (SULFOTRANSFERASE 2A); hydroxyjasmonate sulfotransferase/ sulfotransferase | chr5:2174960-2176039 REVERSEmoderately similar to ( 210) loc_os04g44460 12004.m09405 protein flavonol sulfotransferase-like, putative, expressedMSP1_C no original description	153.966	3.19233	5.64167	20.252	0.214667	182.89	437.818	0.377333	149.176	0.78	36.1789	5.38912	6.64284	7.0739	0.209944	7.48982	20.9147	0.472982	76.0833	0.259555	red
M149427	-11.781	-2.285	0.512	34.2_transport.sugars_ moderately similar to ( 471) AT2G48020 | Symbols: | sugar transporter, putative | chr2:19644441-19647007 FORWARDvery weakly similar to (80.1) STC_RICCO Sugar carrier protein C - Ricinus communis (Castor bean)moderately similar to ( 387) loc_os11g42430 12011.m08079 protein solute carrier family 2, facilitated glucose transporter member 8, putative, expressed no original desc…	2.41933	34.2893	18.664	0.164	28.254	18.1623	0.667667	0.364333	25.5913	10.063	0.735738	22.3175	0.666792	0.086267	4.09903	1.94954	0.459515	0.207871	6.32097	0.879246	blue
M149697	5.308	4.732	0.011	26.1_misc.cytochrome P450_ moderately similar to ( 349) AT3G26310 | Symbols: CYP71B35 | CYP71B35; electron carrier/ heme binding / iron ion binding / monooxygenase/ oxygen binding | chr3:9641089-9642779 REVERSEmoderately similar to ( 340) C75A1_PETHY Flavonoid 3',5'-hydroxylase 1 (EC 1.14.13.88) (F3'5'H) (Cytochrome P450 75A1) (CYPLXXVA1) - Petunia hybrida (Petunia)moderately similar to ( 355) lo…	1.823	21.863	0.737667	2.282	0.135333	0.027	6.232	8.89833	2.58067	9.20933	0.389311	31.4149	0.517662	0.411536	0.0719884	0.0467654	3.51416	6.84066	1.57695	1.87193	blue
M150374	18.448	3.165	0.353	29.3.3_protein.targeting.chloroplast_ highly similar to ( 556) AT2G24820 | Symbols: TIC55 | TIC55 (TRANSLOCON AT THE INNER ENVELOPE MEMBRANE OF CHLOROPLASTS 55); 2 iron, 2 sulfur cluster binding / electron carrier/ oxidoreductase | chr2:10575038-10576829 FORWARDweakly similar to ( 101) CAO_ORYSA Chlorophyllide a oxygenase, chloroplast precursor (EC 1.13.12.14) (Chlorophyll a oxygenase) (Chlorophy…	5.21	12.4503	1.94	37.2675	7.13233	1.13	52.009	48.312	5.13367	2.429	0.770528	8.77406	1.1712	1.5026	0.755138	0.450563	2.14308	6.25046	2.04168	0.890418	blue
M150407	16.283	73.965	0.832	26.28_misc.GDSL-motif lipase_ moderately similar to ( 223) AT1G53990 | Symbols: GLIP3 | GLIP3; carboxylesterase/ lipase | chr1:20151016-20152752 FORWARDvery weakly similar to (84.3) APG_BRANA Anter-specific proline-rich protein APG (Protein CEX) (Fragment) - Brassica napus (Rape)weakly similar to ( 121) loc_os09g04624 12009.m22215 protein anther-specific proline-rich protein APG precursor, putati…	0.737333	3.39233	0.0546667	0.0145	0.085	0.0586667	0.140333	0.160667	65.6587	0.065	0.5191	5.32101	0.0353601	0.0205061	0.0608276	0.0659191	0.0967178	0.022053	32.2878	0.028688	red
M151030	14.309	1.592	1	11.4_lipid metabolism.TAG synthesis_ very weakly similar to (62.0) AT4G25140 | Symbols: OLEO1, OLE1 | OLEO1 (OLEOSIN 1) | chr4:12900498-12901259 FORWARDvery weakly similar to (62.0) OLEO1_MAIZE Oleosin Zm-I (Oleosin 16 kDa) (Lipid body-associated major protein) (Lipid body-associated protein L3) - Zea mays (Maize)very weakly similar to (56.2) loc_os04g46200 12004.m09571 protein oleosin 16 kDa, pu…	6.089	9.388	19.0537	100.591	16.4027	23.5693	97.566	41.2747	13.842	1.297	4.49862	4.46572	8.19884	111.138	26.9849	6.04649	18.3267	52.9121	14.7713	0.435087	magenta
M151537	-15.795	-1.814	0.003488	29.4.1.57_protein.postranslational modification.kinase.receptor like cytoplasmatic kinase VII_ highly similar to ( 753) AT2G39360 | Symbols: | protein kinase family protein | chr2:16437592-16440039 REVERSEmoderately similar to ( 232) NORK_MEDTR Nodulation receptor kinase precursor (EC 2.7.11.1) (Does not make infections protein 2) (Symbiosis receptor-like kinase) (MtSYMRK) - Medicago truncatula (…	36.532	290.783	23.0123	28.635	60.9187	27.0137	22.57	16.574	15.7653	22.6617	2.09373	449.266	1.565	2.57104	9.60123	8.05035	3.163	4.87442	1.60743	2.95205	turquoise
M151693	-15.158	-1.633	0.039	11.9.3.3_lipid metabolism.lipid degradation.lysophospholipases.glycerophosphodiester phosphodiesterase_ moderately similar to ( 293) AT4G26690 | Symbols: SHV3, MRH5, GPDL2 | SHV3 (SHAVEN 3); glycerophosphodiester phosphodiesterase/ kinase | chr4:13456793-13459890 REVERSEmoderately similar to ( 225) loc_os04g39610 12004.m35158 protein glycerophosphoryl diester phosphodiesterase family protein, put…	34.5587	55.211	25.0883	53.7695	31.6607	61.8797	28.26	12.4757	23.33	31.7753	3.85611	41.7248	0.876718	13.2335	7.65195	9.12187	5.99819	0.776047	5.86165	1.79624	brown
M151711	-16.335	-5.76	0.718	35.2_not assigned.unknown_ weakly similar to ( 108) AT4G30010 | Symbols: | unknown protein | chr4:14672947-14673219 FORWARDvery weakly similar to (84.3) loc_os02g07910 12002.m100775 protein fiber protein Fb15, putative, expressed no original description	7.76233	7.041	2.16367	1.892	94.1857	2.69133	3.31233	2.93133	5.23867	2.24567	4.19338	6.43552	0.40102	0.492146	12.4091	1.11849	2.23919	1.25795	1.14466	0.876009	turquoise
M151904	-24.174	-1.656	0.664	31.1_cell.organisation_ highly similar to ( 828) AT1G50010 | Symbols: TUA2 | TUA2; structural constituent of cytoskeleton | chr1:18517737-18519729 FORWARDhighly similar to ( 828) TBA4_GOSHI Tubulin alpha-4 chain (Alpha-4 tubulin) - Gossypium hirsutum (Upland cotton)highly similar to ( 818) loc_os11g14220 12011.m28666 protein tubulin alpha-3 chain, putative, expressed no original description	85.755	37.327	11.8183	41.813	42.4697	132.529	11.502	26.424	58.7603	50.607	19.734	24.5331	1.77783	19.5331	4.25188	24.1209	1.33568	0.290102	23.2636	2.40203	brown
M151952	-33.401	-1.67	0.931	29.4_protein.postranslational modification_ weakly similar to ( 141) AT4G25130 | Symbols: | peptide methionine sulfoxide reductase, putative | chr4:12898802-12899998 REVERSEweakly similar to ( 194) MSRA_FRAAN Peptide methionine sulfoxide reductase (EC 1.8.4.11) (Protein-methionine-S-oxide reductase) (Peptide-methionine (S)-S-oxide reductase) (Peptide Met(O) reductase) (Fruit-ripening protein E4) …	64.3503	187.123	10.3607	162.631	0.269333	85.7147	54.7207	43.6777	32.8157	68.099	17.2423	126.007	2.68679	16.0902	0.0742181	1.89386	23.573	8.55562	7.02351	10.9421	brown
M152410	-13.143	-1.551	0.67	29.2.1.2.2.22_protein.synthesis.ribosomal protein.eukaryotic.60S subunit.L22_ weakly similar to ( 106) AT3G05560 | Symbols: | 60S ribosomal protein L22-2 (RPL22B) | chr3:1614641-1615204 FORWARDvery weakly similar to (97.4) loc_os07g47710 12007.m08986 protein 60S ribosomal protein L22-2, putative, expressed no original description	32.9917	21.582	26.8247	23.4275	76.6483	32.5587	38.2453	0.332333	21.3497	35.443	6.20377	16.5948	6.84703	5.78908	12.3452	1.51563	3.61625	0.575618	1.06873	4.9584	blue
M152564	10.305	2.094	0.878	20.2.1_stress.abiotic.heat_ weakly similar to ( 127) AT1G54050 | Symbols: | 17.4 kDa class III heat shock protein (HSP17.4-CIII) | chr1:20179558-20180122 REVERSEvery weakly similar to (79.7) HSP21_SOYBN 17.9 kDa class II heat shock protein - Glycine max (Soybean)very weakly similar to ( 100) loc_os02g54140 12002.m10443 protein 17.5 kDa class II heat shock protein, putative, expressed no original …	16.838	18.8573	14.0383	2.518	8.14067	8.88367	53.4773	8.204	5.53	11.69	2.41614	25.6012	3.5618	1.29825	4.7791	1.91695	2.48538	3.4509	1.72593	1.13762	magenta
M152960	11.026	3.195	0.139	26.3.1_misc.gluco-, galacto- and mannosidases.alpha-galactosidase_ weakly similar to ( 182) AT1G68560 | Symbols: ATXYL1, XYL1 | XYL1 (ALPHA-XYLOSIDASE 1); alpha-N-arabinofuranosidase/ hydrolase, hydrolyzing O-glycosyl compounds / xylan 1,4-beta-xylosidase | chr1:25734435-25737897 REVERSEvery weakly similar to (59.3) AGLU_SPIOL Alpha-glucosidase precursor (EC 3.2.1.20) (Maltase) - Spinacia olerace…	2.87033	16.295	10.8473	0.204	5.123	9.18333	19.4083	1.98467	29.9073	12.8973	0.719434	27.667	0.720992	0.11738	0.519677	1.42795	1.91484	0.716621	12.9564	2.13181	red
M153229	-30.38	-3.99	0.21	35.1_not assigned.no ontology_ weakly similar to ( 104) AT4G25040 | Symbols: | integral membrane family protein | chr4:12868320-12869319 FORWARDvery weakly similar to (72.0) loc_os12g41690 12012.m07950 protein plant integral membrane protein TIGR01569 containing protein, expressed no original description	47.3913	99.4293	1.928	19.257	49.2273	10.282	20.7353	10.2467	0.885667	8.77333	43.5721	28.6444	0.313938	2.37588	41.3718	4.31119	6.66381	4.32416	0.638007	5.82074	turquoise
M154362	-26.304	-1.833	0.065	34.2_transport.sugars_ highly similar to ( 723) AT1G77210 | Symbols: | sugar transporter, putative | chr1:29009036-29010980 REVERSEhighly similar to ( 540) STA_RICCO Sugar carrier protein A - Ricinus communis (Castor bean)highly similar to ( 685) loc_os09g15330 12009.m059918 protein sugar transport protein 14, putative, expressed no original description	26.859	36.6533	66.6837	123.169	38.374	58.8987	50.457	18.412	22.127	35.2753	2.34937	28.0019	2.98542	12.1523	9.77297	10.9777	1.35412	5.71904	4.37902	3.06278	green
M154436	-3.043	-2.196	0.018	1.1.1.2_PS.lightreaction.photosystem II.PSII polypeptide subunits_ weakly similar to ( 118) AT5G02120 | Symbols: OHP | OHP (ONE HELIX PROTEIN) | chr5:419144-419633 FORWARDweakly similar to ( 120) loc_os05g22730 12005.m06569 protein expressed protein no original description	4.506	11.097	4.35933	10.2205	2.85967	5.20867	5.23233	0.858	1.696	2.39333	1.02693	5.41873	0.459718	1.53513	0.886448	0.222019	1.28006	0.30819	0.366127	0.471341	yellow
M154668	11.33	1.519	0.119	17.7.1.2_hormone metabolism.jasmonate.synthesis-degradation.lipoxygenase_ nearly identical (1105) AT1G67560 | Symbols: | lipoxygenase family protein | chr1:25319926-25324117 FORWARDhighly similar to ( 910) LOX6_ORYSA Probable lipoxygenase 6 (EC 1.13.11.12) - Oryza sativa (Rice)highly similar to ( 910) loc_os03g08220 12003.m06331 protein lipoxygenase 6, putative, expressed no original description	29.5937	35.0307	20.7593	13.803	26.6157	14.4193	36.2763	48.063	29.576	18.78	2.43104	22.2566	0.528803	0.0763675	1.11118	0.384848	0.776862	4.24317	5.84025	0.938402	green
M155077	-10.418	-9.07	0.6	20.2.2_stress.abiotic.cold_ weakly similar to ( 110) AT2G21060 | Symbols: ATGRP2B | ATGRP2B (GLYCINE-RICH PROTEIN 2B); DNA binding / nucleic acid binding / zinc ion binding | chr2:9036983-9037588 REVERSEweakly similar to ( 120) GRP2_NICSY Glycine-rich protein 2 - Nicotiana sylvestris (Wood tobacco)weakly similar to ( 108) loc_os02g02870 12002.m05637 protein glycine-rich protein 2, putative, expre…	5.32533	10.016	0.460667	0.782	2.834	54.9023	0.841333	1.21733	2.17933	0.926333	1.32004	12.5498	0.403209	0.0296985	0.576475	7.19591	0.246974	0.227201	0.227458	0.263608	pink
M155205	-7.071	-1.622	0.0009388	35.2_not assigned.unknown_ highly similar to ( 594) AT1G47330 | Symbols: | FUNCTIONS IN: molecular_function unknown; INVOLVED IN: biological_process unknown; LOCATED IN: plasma membrane; EXPRESSED IN: 22 plant structures; EXPRESSED DURING: 13 growth stages; CONTAINS InterPro DOMAIN/s: Protein of unknown function DUF21 (InterPro:IPR002550), Cystathionine beta-synthase, core (InterPro:IPR000644); B…	13.733	9.74933	19.508	25.203	15.2193	23.8763	9.89733	11.9047	8.11933	15.5567	1.73384	8.10307	0.425634	4.86065	1.02175	2.20987	1.44587	0.442368	1.62778	1.72155	green
M156580	-4.239	-1.965	0.001961	29.4_protein.postranslational modification_ moderately similar to ( 212) AT5G01810 | Symbols: CIPK15, ATPK10, PKS3 | CIPK15 (CBL-INTERACTING PROTEIN KINASE 15); kinase/ protein kinase | chr5:310460-311725 FORWARDweakly similar to ( 154) CIPK1_ORYSA CIPK-like protein 1 (EC 2.7.11.1) (OsCK1) - Oryza sativa (Rice)moderately similar to ( 208) loc_os01g10890 12001.m07709 protein CBL-interacting serine…	8.82167	14.25	9.52	5.3115	6.888	10.7173	2.049	3.72867	5.32667	6.47033	3.61474	11.5494	1.09961	1.66806	0.960682	2.2491	0.865422	0.765875	0.825053	0.49048	brown
M156683	50.107	1.687	0.296	29.2.1.2.2.31_protein.synthesis.ribosomal protein.eukaryotic.60S subunit.L31_ weakly similar to ( 134) AT2G19740 | Symbols: | 60S ribosomal protein L31 (RPL31A) | chr2:8513577-8514346 FORWARDweakly similar to ( 125) RL31_PANGI 60S ribosomal protein L31 - Panax ginseng (Korean ginseng)weakly similar to ( 129) loc_os02g48660 12002.m09900 protein 60S ribosomal protein L31, putative, expressed no ori…	98.178	94.4307	55.1043	47.7445	128.083	38.441	103.538	136.66	202.187	49.5913	8.3907	41.2797	8.00364	0.197283	9.91367	5.37424	14.2058	5.77505	20.347	4.74371	green
M156837	24.074	3.183	0.325	10.5.5_cell wall.cell wall proteins.RGP_ moderately similar to ( 288) AT3G02230 | Symbols: RGP1, ATRGP1 | RGP1 (REVERSIBLY GLYCOSYLATED POLYPEPTIDE 1); cellulose synthase (UDP-forming) | chr3:415463-417304 FORWARDmoderately similar to ( 296) UPTG_MAIZE Alpha-1,4-glucan-protein synthase [UDP-forming] (EC 2.4.1.112) (UDP-glucose:protein transglucosylase) (UPTG) (Amylogenin) (Golgi-associated protei…	25.6553	9.34033	0.815667	14.031	1.23367	25.4183	72.691	0.110333	54.2187	13.3913	3.79399	16.1779	0.88806	1.58675	0.73552	7.11515	12.3049	0.0405257	10.4586	3.37531	red
M157170	-13.437	-1.835	0.021	35.2_not assigned.unknown_ weakly similar to ( 158) AT5G16110 | Symbols: | unknown protein | chr5:5261171-5262668 REVERSEvery weakly similar to (58.9) loc_os12g40840 12012.m26963 protein expressed protein no original description	38.9853	21.1563	23.56	22.676	44.6917	18.6317	27.8577	11.066	14.6217	10.8517	12.4159	9.53401	0.373506	5.63706	8.6242	4.938	2.23787	1.44412	2.75319	1.68542	turquoise
M157209	31.949	1.832	0.015	16.8.3.1_secondary metabolism.flavonoids.dihydroflavonols.dihydroflavonol 4-reductase_ highly similar to ( 543) AT1G51410 | Symbols: | cinnamyl-alcohol dehydrogenase, putative (CAD) | chr1:19059885-19061424 FORWARDmoderately similar to ( 224) DFRA_DIACA Dihydroflavonol-4-reductase (EC 1.1.1.219) (DFR) (Dihydrokaempferol 4-reductase) - Dianthus caryophyllus (Carnation) (Clove pink)moderately simil…	25.8883	21.5197	58.0273	47.248	29.7763	41.4297	65.2093	80.8807	88.5047	46.768	4.49598	17.1827	0.689647	13.3205	9.23362	1.69539	8.66901	17.2545	40.4412	7.52502	turquoise
M157238	-26.942	-6.566	0.749	17.6.3_hormone metabolism.gibberelin.induced-regulated-responsive-activated_ weakly similar to ( 102) AT1G75750 | Symbols: GASA1 | GASA1 (GAST1 PROTEIN HOMOLOG 1) | chr1:28441813-28442284 REVERSEvery weakly similar to (97.4) loc_os05g35690 12005.m07799 protein gibberellin-regulated protein 2 precursor, putative, expressed no original description	3.02433	20.7393	1.73133	171.921	47.8867	2.22633	6.376	0.742	0.447333	11.798	2.69755	18.3987	0.410528	89.589	28.889	0.673282	3.78049	0.0877097	0.292719	4.22048	black
M157639	-2.644	-35.315	0.00192	27.3.99_RNA.regulation of transcription.unclassified_ weakly similar to ( 179) AT5G63260 | Symbols: | zinc finger (CCCH-type) family protein | chr5:25361900-25364453 FORWARDweakly similar to ( 114) ZFNL_PEA Zinc finger CCCH domain-containing protein ZFN-like - Pisum sativum (Garden pea)weakly similar to ( 122) loc_os12g18120 12012.m26887 protein zinc finger CCCH type domain-containing protein ZFN…	2.96467	6.59067	2.40233	0.0245	6.74833	0.039	0.104333	0.126667	0.0423333	0.0346667	0.931792	5.62878	0.419919	0.0120208	0.165784	0.0415812	0.106969	0.110238	0.0155027	0.0155349	turquoise
M158045	-48.605	-1.69	1	30.1_signalling.in sugar and nutrient physiology_ moderately similar to ( 416) AT4G08950 | Symbols: EXO | EXO (EXORDIUM) | chr4:5740378-5741322 FORWARDmoderately similar to ( 362) loc_os02g52040 12002.m10235 protein phi-1-like phosphate-induced protein, putative, expressed no original description	131.858	4.281	39.5117	169.68	85.585	302.755	7.95267	12.11	59.7507	201.831	33.0395	3.90593	3.19877	54.2019	46.2657	196.913	0.389788	8.0703	18.3822	54.4179	brown
M158046	-17.481	-1.617	1	30.1_signalling.in sugar and nutrient physiology_ weakly similar to ( 183) AT4G08950 | Symbols: EXO | EXO (EXORDIUM) | chr4:5740378-5741322 FORWARDmoderately similar to ( 214) loc_os02g52040 12002.m10235 protein phi-1-like phosphate-induced protein, putative, expressed no original description	43.7997	2.95933	22.6003	72.8665	32.4107	109.478	3.357	2.13867	27.9993	79.912	11.627	1.16779	0.219537	20.4347	22.2381	83.6951	0.828768	2.23533	13.8049	13.9966	brown
M158520	29.87	2.09	0.78	20.2.1_stress.abiotic.heat_ weakly similar to ( 194) AT5G59720 | Symbols: HSP18.2 | HSP18.2 (heat shock protein 18.2) | chr5:24062632-24063117 FORWARDweakly similar to ( 192) HSP11_DAUCA 17.8 kDa class I heat shock protein (Clone DCHSP17.7) - Daucus carota (Carrot)weakly similar to ( 177) loc_os01g04380 12001.m07073 protein 16.9 kDa class I heat shock protein 2, putative, expressed no original de…	43.4277	24.4913	21.3603	7.1585	70.4493	4.217	53.5747	127.848	33.473	14.152	8.97238	17.8365	6.43794	1.66665	46.622	1.05905	15.8339	54.302	4.88235	12.8955	green
M158544	-27.34	-1.919	1	10.7_cell wall.modification_ moderately similar to ( 432) AT4G14130 | Symbols: XTR7 | XTR7 (XYLOGLUCAN ENDOTRANSGLYCOSYLASE 7); hydrolase, acting on glycosyl bonds / hydrolase, hydrolyzing O-glycosyl compounds / xyloglucan:xyloglucosyl transferase | chr4:8137161-8138196 REVERSEmoderately similar to ( 473) BRU1_SOYBN Brassinosteroid-regulated protein BRU1 precursor - Glycine max (Soybean)moderatel…	9.56533	22.652	8.798	274.62	24.1377	69.453	11.9197	27.9603	4.146	75.003	2.61492	7.40187	1.80472	103.949	10.1243	14.8787	6.10418	16.5588	2.62026	25.8226	green
M159000	8.901	7.772	0.046	17.5.1_hormone metabolism.ethylene.synthesis-degradation_ weakly similar to ( 153) AT4G10490 | Symbols: | oxidoreductase, 2OG-Fe(II) oxygenase family protein | chr4:6483900-6485179 FORWARDweakly similar to ( 136) FLS_PETHY Flavonol synthase/flavanone 3-hydroxylase (EC 1.14.11.23) (EC 1.14.11.9) (FLS) - Petunia hybrida (Petunia)weakly similar to ( 171) loc_os08g37456 12008.m080186 protein flavonol…	1.87667	4.33767	1.30433	2.1525	1.189	0.646667	4.18233	12.5253	21.3403	2.81433	0.538968	5.28799	0.239034	0.103945	1.32134	0.0900907	1.70072	7.90821	3.7203	0.700155	yellow
M159365	14.085	2.701	1	21.5.1_redox.peroxiredoxin.BAS1_ moderately similar to ( 320) AT1G48130 | Symbols: ATPER1 | ATPER1; antioxidant/ thioredoxin peroxidase | chr1:17780610-17781500 FORWARDmoderately similar to ( 334) REHY_HORVU Probable peroxiredoxin (EC 1.11.1.15) (Thioredoxin peroxidase) (Rehydrin homolog) (B15C) - Hordeum vulgare (Barley)moderately similar to ( 333) loc_os07g44430 12007.m29285 protein peroxiredox…	0.72	18.907	20.5347	5.248	16.0953	1.285	6.55	67.511	15.315	0.088	0.760657	21.0701	15.7396	7.07672	27.6634	1.8674	4.28086	88.6174	16.1471	0.0895377	blue
M159581	-4.086	-1.664	0.016	31.1_cell.organisation_ highly similar to ( 933) AT5G06670 | Symbols: | ATP binding / microtubule motor | chr5:2048243-2055019 REVERSEweakly similar to ( 176) K125_TOBAC 125 kDa kinesin-related protein - Nicotiana tabacum (Common tobacco)highly similar to ( 972) loc_os02g53520 12002.m10381 protein ATP binding protein, putative, expressed no original description	8.67567	32.887	10.6147	8.3395	7.62133	15.9593	7.13767	3.83533	4.978	8.65767	1.18846	41.6074	0.410166	1.02036	1.42896	2.3421	0.422062	0.393518	1.12797	0.378735	brown
M159598	13.7	1.601	0.345	31.2_cell.division_ highly similar to ( 593) AT3G52750 | Symbols: FTSZ2-2 | FTSZ2-2; GTP binding / GTPase/ structural molecule | chr3:19549841-19552435 REVERSEhighly similar to ( 537) loc_os03g44420 12003.m09481 protein cell division protein ftsZ, putative, expressed no original description	40.9927	19.021	19.0137	10.7765	30.3353	6.74967	40.7843	48.6987	44.8867	11.6663	2.71838	8.27933	0.881876	0.460327	4.5169	0.841025	1.01389	0.959096	5.29716	1.0595	green
M160390	24.251	1.725	0.031	35.2_not assigned.unknown_ weakly similar to ( 112) AT5G64400 | Symbols: | unknown protein | chr5:25748922-25749947 FORWARDweakly similar to ( 122) loc_os03g48080 12003.m09819 protein p8MTCP1, putative, expressed no original description	37.7573	24.9257	21.0247	29.515	36.0557	40.0953	27.5173	66.3037	82.5393	54.4267	1.45495	21.723	1.50419	5.59039	5.95163	5.03057	1.00069	6.26324	7.41574	4.2238	yellow
M161063	-19.494	-3.719	0.697	35.2_not assigned.unknown_ no original description	12.682	11.624	2.38667	16.286	10.26	107.543	6.232	0.621667	1.425	20.3973	0.582385	6.92223	0.419488	9.76797	1.92387	32.678	2.98528	0.286675	0.268358	0.755516	pink
M161311	87.142	1.805	0.379	15.2_metal handling.binding, chelation and storage_ moderately similar to ( 228) AT5G63530 | Symbols: ATFP3, FP3 | ATFP3; metal ion binding / transition metal ion binding | chr5:25433423-25435614 FORWARDweakly similar to ( 193) loc_os04g32030 12004.m08302 protein ATFP3, putative, expressed no original description	162.155	59.708	122.635	100.743	101.245	89.9813	335.078	66.1407	279.12	101.347	6.81944	19.1577	3.26168	5.22057	21.9833	9.3095	24.875	17.1482	16.0423	6.78938	red
M161634	16.824	1.827	0.0005552	35.2_not assigned.unknown_ weakly similar to ( 114) loc_os03g48110 12003.m09822 protein expressed protein no original description	17.312	20.559	36.823	15.9945	17.16	14.2203	43.525	42.747	38.7007	23.722	3.3937	2.84536	1.24885	2.35254	2.89655	4.9222	2.38085	3.49908	6.14439	4.28082	brown
M162149	-3.951	-1.581	0.05	35.2_not assigned.unknown_ weakly similar to ( 179) AT1G29850 | Symbols: | double-stranded DNA-binding family protein | chr1:10447866-10449691 FORWARDweakly similar to ( 170) loc_os05g47446 12005.m083800 protein programmed cell death protein 5, putative, expressed no original description	9.50367	13.2063	13.721	10.101	10.29	11.5217	10.658	7.889	4.92633	3.73933	1.2371	6.54185	0.628146	1.09177	0.981656	2.71575	1.25859	0.460407	0.731637	0.678175	yellow
M162197	-3.081	-6.683	0.017	35.1_not assigned.no ontology_ moderately similar to ( 209) AT5G09390 | Symbols: | CD2-binding protein-related | chr5:2913591-2915803 FORWARDmoderately similar to ( 220) loc_os09g20590 12009.m05266 protein expressed protein no original description	2.77233	17.3517	3.84633	0.157	7.79067	0.421	0.346	0.316667	1.07233	0.433667	2.56626	19.1991	0.94779	0.0494975	2.45235	0.165055	0.181502	0.114001	0.292584	0.273971	turquoise
M163222	-6.632	-2.699	2.138e-06	31.1_cell.organisation_ nearly identical (1029) AT5G48460 | Symbols: | fimbrin-like protein, putative | chr5:19636225-19639365 REVERSEhighly similar to ( 872) loc_os02g48740 12002.m09908 protein fimbrin 1, putative, expressed no original description	9.42533	9.26633	7.66167	13.8685	9.92933	11.0023	6.72	2.26033	2.28	4.35167	4.11889	3.58839	0.595043	4.06516	5.84759	2.52901	1.98688	0.670751	1.96	0.623731	yellow
M163242	-3.215	-2.31	0.003249	29.4.1.57_protein.postranslational modification.kinase.receptor like cytoplasmatic kinase VII_ highly similar to ( 574) AT1G68690 | Symbols: | ATP binding / protein kinase/ protein serine/threonine kinase | chr1:25789192-25791886 FORWARDmoderately similar to ( 263) PSKR_DAUCA Phytosulfokine receptor precursor (EC 2.7.11.1) (Phytosulfokine LRR receptor kinase) - Daucus carota (Carrot)highly simila…	7.644	7.52067	3.46033	2.8555	6.528	5.87	2.31933	2.74133	2.233	2.52267	1.57268	2.42704	0.325408	0.785596	0.867521	0.532149	0.677344	0.0884835	0.506461	0.159982	turquoise
M163246	15.211	1.178	0.027	8.1.7_TCA / org transformation.TCA.succinate dehydrogenase_ very weakly similar to ( 100) AT5G09600 | Symbols: SDH3-1 | SDH3-1; succinate dehydrogenase | chr5:2979777-2980527 FORWARDvery weakly similar to (78.6) C560_MARPO Succinate dehydrogenase cytochrome b560 subunit (Succinate dehydrogenase, subunit III) - Marchantia polymorpha (Liverwort)very weakly similar to (62.8) loc_os03g63410 12003.m34…	74.4583	52.4403	99.2717	91.136	87.516	84.3023	92.1453	112.295	93.776	105.094	7.17715	43.5086	3.35903	10.8894	13.1267	1.74812	2.35509	11.3552	5.91297	4.61124	turquoise
M163533	2.387	5.195	0.043	35.2_not assigned.unknown_ no original description	0.623667	2.317	1.77167	0.036	0.162	0.194667	0.542333	4.75433	3.776	2.74933	0.208138	3.18209	0.48398	0.00141421	0.0266271	0.0570029	0.042194	0.913741	3.37509	0.22633	yellow
M163856	-36.011	-2.881	4.222e-05	29.2.1.2.2.5_protein.synthesis.ribosomal protein.eukaryotic.60S subunit.L5_ moderately similar to ( 459) AT3G25520 | Symbols: ATL5, PGY3, OLI5, RPL5A | ATL5 (A. THALIANA RIBOSOMAL PROTEIN L5); 5S rRNA binding / structural constituent of ribosome | chr3:9269573-9271327 REVERSEmoderately similar to ( 471) RL5_CUCSA 60S ribosomal protein L5 - Cucumis sativus (Cucumber)moderately similar to ( 438) lo…	61.9723	26.0477	36.0983	41.3785	89.389	60.973	3.997	34.7047	4.74433	33.143	3.25504	20.9661	1.11422	1.38946	2.27637	5.52076	0.715889	2.88473	1.24342	3.56148	red
M163893	-4.827	-1.593	0.025	30.11_signalling.light_ moderately similar to ( 282) AT3G22380 | Symbols: TIC | TIC (TIME FOR COFFEE) | chr3:7913181-7918967 FORWARDweakly similar to ( 128) loc_os07g38360 12007.m29362 protein expressed protein PRK08026 no original description	19.177	17.9197	10.7777	8.7065	10.7717	11.712	8.94567	8.128	8.466	7.028	2.42748	6.52649	0.382892	1.28057	1.99088	4.6052	0.79282	0.224702	1.48128	0.245086	turquoise
M164054	-39.152	-3.824	0.853	10.6.3_cell wall.degradation.pectate lyases and polygalacturonases_ highly similar to ( 817) AT1G70370 | Symbols: | BURP domain-containing protein / polygalacturonase, putative | chr1:26513003-26514998 REVERSEvery weakly similar to (57.4) EA92_VICFA Embryonic abundant protein USP92 precursor - Vicia faba (Broad bean)highly similar to ( 622) loc_os08g29200 12008.m06924 protein polygalacturonase-1 …	3.90733	13.5753	21.359	29.7195	4.154	243.717	2.73467	9.776	21.5983	21.3463	2.50265	7.20152	4.75843	16.2528	3.19778	64.7395	1.30729	2.27372	4.25344	13.6131	pink
M164414	-12.625	-68.658	0.31	13.2.3.4_amino acid metabolism.degradation.aspartate family.methionine_ moderately similar to ( 252) AT4G13940 | Symbols: HOG1, SAHH1 | MEE58 (MATERNAL EFFECT EMBRYO ARREST 58); adenosylhomocysteinase | chr4:8054931-8056763 FORWARDmoderately similar to ( 255) SAHH_WHEAT Adenosylhomocysteinase (EC 3.3.1.1) (S-adenosyl-L-homocysteine hydrolase) (AdoHcyase) - Triticum aestivum (Wheat)moderately simi…	0	65.1337	19.6357	0.1575	0.204667	0.0716667	0.063	0.417333	0.164	0.102333	0	16.2212	1.64164	0.222739	0.153839	0.12413	0.109119	0.0988551	0.0166433	0.110201	black
M164471	-27.156	-1.847	0.021	20.2.1_stress.abiotic.heat_ weakly similar to ( 195) AT4G24280 | Symbols: cpHsc70-1 | cpHsc70-1 (chloroplast heat shock protein 70-1); ATP binding | chr4:12590094-12593437 FORWARDweakly similar to ( 186) HSP7S_PEA Stromal 70 kDa heat shock-related protein, chloroplast precursor - Pisum sativum (Garden pea)weakly similar to ( 179) loc_os05g23740 12005.m06668 protein stromal 70 kDa heat shock-relat…	63.1567	59.7093	47.1247	55.7775	53.4433	63.2523	25.6873	59.9737	0.895	41.713	5.8886	30.2046	1.13497	7.59221	15.6089	23	4.18545	9.0828	0.851484	0.896877	red
M165031	-257.421	-1.788	0.176	16.2.1.9_secondary metabolism.phenylpropanoids.lignin biosynthesis.COMT_ weakly similar to ( 182) AT5G54160 | Symbols: ATOMT1, OMT1 | ATOMT1 (O-METHYLTRANSFERASE 1); caffeate O-methyltransferase/ myricetin 3'-O-methyltransferase/ quercetin 3-O-methyltransferase | chr5:21982075-21984167 FORWARDweakly similar to ( 194) COMT1_MEDSA Caffeic acid 3-O-methyltransferase (EC 2.1.1.68) (S-adenosysl-L-meth…	679.378	276.264	149.137	766.488	564.09	1064.52	136.125	355.98	384.236	430.665	167.308	228.832	6.30057	6.81934	163.911	220.789	14.5721	97.1116	123.976	47.4571	brown
M165455	4.023	1.928	0.016	29.2.1.2.1.8_protein.synthesis.ribosomal protein.eukaryotic.40S subunit.S8_ moderately similar to ( 300) AT5G20290 | Symbols: | 40S ribosomal protein S8 (RPS8A) | chr5:6851695-6853012 REVERSEmoderately similar to ( 325) RS8_ORYSA 40S ribosomal protein S8 - Oryza sativa (Rice)moderately similar to ( 325) loc_os02g28810 12002.m33684 protein 40S ribosomal protein S8, putative, expressed no original …	3.41333	3.46467	5.37333	3.753	3.46933	5.48867	12.864	8.36	6.55233	5.65867	0.165004	1.69531	0.347227	0.659024	0.774362	0.44717	0.928198	0.695591	1.80471	0.481471	magenta
M165604	-5.577	-2.059	0.007979	21.99_redox.misc_ weakly similar to ( 192) AT5G20080 | Symbols: | NADH-cytochrome b5 reductase, putative | chr5:6782708-6786360 FORWARDvery weakly similar to (73.6) NIA1_ORYSA Nitrate reductase [NADH] 1 (EC 1.7.1.1) (NR1) - Oryza sativa (Rice)weakly similar to ( 194) loc_os01g07910 12001.m07417 protein NADH-cytochrome b5 reductase-like protein, putative, expressed no original description	11.8283	7.83433	12.9253	8.7095	7.87167	12.9287	1.53467	3.523	5.01633	10.9897	1.62291	3.01066	0.801413	2.30305	0.675897	1.50116	0.463394	0.839536	0.869975	1.86344	green
M165846	-13.07	-2.71	0.052	35.2_not assigned.unknown_ no original description	24.4707	24.038	6.57767	17.5875	42.0807	8.111	10.8503	12.951	2.37033	4.40033	4.62053	3.14164	1.47206	8.55387	16.8651	2.41456	4.28913	3.48655	1.6443	1.7982	turquoise
M166116	23.365	1.5	0.791	11.1.8_lipid metabolism.FA synthesis and FA elongation.acyl coa ligase_ highly similar to ( 791) AT5G16340 | Symbols: | AMP-binding protein, putative | chr5:5349255-5350907 REVERSEweakly similar to ( 168) 4CL1_PETCR 4-coumarate--CoA ligase 1 (EC 6.2.1.12) (4CL 1) (4-coumaroyl-CoA synthase 1) - Petroselinum crispum (Parsley) (Petroselinum hortense)highly similar to ( 749) loc_os04g57850 12004.m106…	64.5117	20.7173	39.1093	114.421	52.7137	8.89533	39.8953	101.919	36.514	102.027	10.2566	7.79983	1.33424	48.6709	10.6372	1.57088	2.24192	22.0887	3.65504	16.6787	blue
M166168	12.944	3.783	0.659	15.2_metal handling.binding, chelation and storage_ very weakly similar to (90.5) AT5G03380 | Symbols: | heavy-metal-associated domain-containing protein | chr5:832400-834128 REVERSEweakly similar to ( 107) loc_os10g30450 12010.m05907 protein metal ion binding protein, putative, expressed no original description	1.65433	8.83033	3.09533	24.211	2.179	1.46767	6.38633	24.377	33.7543	5.85833	1.3005	11.8143	0.534513	24.1689	1.4265	0.332265	0.728953	18.5831	35.9501	3.81102	turquoise
M166591	-19.177	-3.278	0.029	35.2_not assigned.unknown_ very weakly similar to (77.4) AT2G21180 | Symbols: | unknown protein | chr2:9074956-9075351 REVERSEvery weakly similar to (80.5) loc_os03g14570 12003.m101273 protein expressed protein no original description	30.6267	22.7263	56.588	36.873	10.1337	0.372	1.91633	18.1437	10.4243	3.19667	1.69421	19.2179	3.80426	5.5819	1.80713	0.498948	1.29723	4.49278	3.79796	1.77439	turquoise
M166730	52.06	1.572	0.307	20.2.99_stress.abiotic.unspecified_ weakly similar to ( 184) AT2G47710 | Symbols: | universal stress protein (USP) family protein | chr2:19555045-19555956 REVERSEweakly similar to ( 173) loc_os12g36640 12012.m07450 protein fiber protein Fb19, putative, expressed no original description	123.676	139.523	103.121	87.001	82.431	67.1417	150.607	104.905	240.644	76.3443	14.93	85.4645	7.46016	15.101	5.96172	4.47386	10.5402	11.4918	9.76986	5.4808	red
M166732	22.168	2.778	0.08	20.2.99_stress.abiotic.unspecified_ weakly similar to ( 194) AT2G47710 | Symbols: | universal stress protein (USP) family protein | chr2:19555045-19555956 REVERSEweakly similar to ( 179) loc_os12g36640 12012.m07450 protein fiber protein Fb19, putative, expressed no original description	17.7517	28.3773	4.80233	21.025	5.87067	6.19233	45.1373	16.824	52.828	23.7603	1.0916	25.7348	1.13604	4.30345	2.82664	1.46414	25.997	12.5541	19.2098	5.06894	red
M167107	-37.851	-1.882	0.137	27.3.25_RNA.regulation of transcription.MYB domain transcription factor family_ moderately similar to ( 222) AT1G68320 | Symbols: MYB62, AtMYB62, BW62B, BW62C | MYB62 (myb domain protein 62); DNA binding / transcription factor | chr1:25603842-25604884 FORWARDweakly similar to ( 148) MYBP_MAIZE Myb-related protein P - Zea mays (Maize)moderately similar to ( 224) loc_os01g03720 12001.m07009 protein…	85.52	56.7397	48.2003	83.5715	144.713	34.8773	82.9467	46.145	12.5993	30.0453	10.4264	47.5795	2.65473	33.5869	13.0207	6.68701	20.3242	13.9441	11.6979	5.36663	turquoise
M167288	-18	-2.632	0.253	35.2_not assigned.unknown_ no original description	15.719	19.6153	18.5383	12.7485	21.314	82.8073	7.15167	6.43067	11.788	18.75	8.23637	8.24679	1.20717	0.614476	6.51555	23.2894	1.06822	1.80177	4.69832	3.40334	pink
M167358	-4.62	-1.689	0.021	30.2.11_signalling.receptor kinases.leucine rich repeat XI_ moderately similar to ( 422) AT2G15320 | Symbols: | leucine-rich repeat family protein | chr2:6666527-6667675 REVERSEweakly similar to ( 103) RPK1_IPONI Receptor-like protein kinase precursor (EC 2.7.11.1) - Ipomoea nil (Japanese morning glory) (Pharbitis nil)weakly similar to ( 187) loc_os02g43250 12002.m09360 protein receptor-like prot…	11.2067	16.142	5.27767	11.3505	13.7723	15.5553	5.822	3.24933	7.937	9.83	1.34357	8.65579	0.536308	3.84595	2.47394	1.04992	2.22772	0.56042	0.938108	2.0545	brown
M168289	6.294	1.5	0.01	29.5_protein.degradation_ highly similar to ( 642) AT4G20070 | Symbols: ATAAH | ATAAH (Arabidopsis thaliana Allantoate Amidohydrolase); allantoate deiminase/ metallopeptidase | chr4:10861548-10864529 FORWARDhighly similar to ( 546) loc_os06g45480 12006.m32139 protein metallopeptidase, putative, expressed no original description	10.614	8.75167	15.3803	11.3745	12.5397	14.5403	15.5853	17.429	22.872	19.6677	0.407165	2.88489	1.30966	0.818123	1.89041	1.32561	1.33245	2.05143	6.77977	2.00806	turquoise
M168542	-18.16	-2.29	7.359e-05	30.2.99_signalling.receptor kinases.misc_ very weakly similar to (79.7) AT1G07560 | Symbols: | leucine-rich repeat protein kinase, putative | chr1:2327320-2331096 FORWARDvery weakly similar to (70.9) loc_os09g19390 12009.m05147 protein senescence-induced receptor-like serine/threonine-protein kinase precursor, putative, expressed no original description	36.887	30.9077	28.0557	22.959	32.5047	20.7603	20.1737	13.9967	6.56733	15.5613	8.24867	23.8726	1.26069	9.27866	13.5762	6.557	1.4066	0.903013	1.64855	1.55941	turquoise
M168766	60.416	1.313	0.0002179	34.9_transport.metabolite transporters at the mitochondrial membrane_ highly similar to ( 619) AT3G08580 | Symbols: AAC1 | AAC1 (ADP/ATP CARRIER 1); ATP:ADP antiporter/ binding | chr3:2605706-2607030 REVERSEhighly similar to ( 634) ADT1_GOSHI ADP,ATP carrier protein 1, mitochondrial precursor (ADP/ATP translocase 1) (Adenine nucleotide translocator 1) (ANT 1) - Gossypium hirsutum (Upland cotton)h…	204.953	131.409	211.033	172.175	194.761	187.509	242.897	242.624	295.278	234.074	8.6913	83.8815	16.1638	0.344361	25.6004	33.8656	13.9477	15.3668	37.7344	11.3033	black
M168908	19.752	3.341	0.004484	13.1.3.4.12_amino acid metabolism.synthesis.aspartate family.methionine.homocysteine S-methyltransferase _ moderately similar to ( 359) AT3G22740 | Symbols: HMT3 | HMT3; homocysteine S-methyltransferase | chr3:8033200-8035710 REVERSEmoderately similar to ( 348) HMT2_MAIZE Homocysteine S-methyltransferase 2 (EC 2.1.1.10) (S-methylmethionine:homocysteine methyltransferase 2) (SMM:Hcy S-methyltransf…	12.5237	17.2327	10.4977	12.745	1.19767	2.182	31.356	40.7857	34.067	6.549	4.55492	7.89009	1.3896	2.39568	0.486035	0.641769	5.30938	6.8976	12.6721	1.12276	brown
M168972	16.852	2.093	0.673	35.2_not assigned.unknown_ very weakly similar to (72.4) AT1G68440 | Symbols: | unknown protein | chr1:25658115-25659035 FORWARD no original description	8.86967	17.0947	6.80233	41.8755	11.4313	15.479	14.7067	22.2613	73.8513	18.2667	2.60926	1.6455	0.712016	16.127	1.66647	3.58288	1.84966	1.72632	30.1235	0.979133	red
M169057	15.165	2.687	0.746	27.3.23_RNA.regulation of transcription.HSF,Heat-shock transcription factor family_ moderately similar to ( 270) AT4G17600 | Symbols: LIL3:1 | LIL3:1; transcription factor | chr4:9803759-9804714 FORWARDmoderately similar to ( 272) loc_os02g03330 12002.m05683 protein lil3 protein, putative, expressed no original description	8.767	10.942	10.004	9.8145	7.85	7.32733	70.4553	6.798	7.46667	11.9033	1.13421	0.710661	0.779581	0.116673	0.951217	0.856947	8.01663	0.570748	1.37473	1.34613	magenta
M169311	56.655	1.518	1	17.7.1.2_hormone metabolism.jasmonate.synthesis-degradation.lipoxygenase_ highly similar to ( 520) AT3G45140 | Symbols: LOX2, ATLOX2 | LOX2 (LIPOXYGENASE 2); lipoxygenase | chr3:16525437-16529233 FORWARDhighly similar to ( 538) LOX23_HORVU Lipoxygenase 2.3, chloroplast precursor (EC 1.13.11.12) (LOX2:Hv:3) - Hordeum vulgare (Barley)highly similar to ( 540) loc_os02g10120 12002.m06309 protein lipo…	153.599	42.3313	204.898	57.7035	115.607	54.8273	449.055	119.882	43.745	51.6187	48.459	26.7205	3.29335	33.8966	19.1114	16.8955	51.278	24.2969	11.9503	8.9208	magenta
M170114	-4.671	-3.275	0.004234	27.1.1_RNA.processing.splicing_ weakly similar to ( 135) AT2G30260 | Symbols: U2B'' | U2B'' (U2 small nuclear ribonucleoprotein B); RNA binding / nucleic acid binding / nucleotide binding | chr2:12905557-12907434 REVERSEweakly similar to ( 135) loc_os03g18720 12003.m35175 protein spliceosomal protein, putative, expressed no original description	11.961	3.87367	6.10833	5.4585	7.311	5.53967	6.58433	1.20933	0.166	0.251333	1.83404	0.323712	0.764212	1.19855	1.02962	0.236308	0.675031	0.895768	0.164037	0.365	yellow
M170822	-15.83	-1.721	0.0001577	33.99_development.unspecified_ moderately similar to ( 336) AT2G23810 | Symbols: TET8 | TET8 (TETRASPANIN8) | chr2:10135859-10137352 REVERSEmoderately similar to ( 272) loc_os09g25760 12009.m05728 protein senescence-associated protein DH, putative, expressed no original description	35.4157	38.413	23.3463	27.492	41.014	44.254	17.679	17.8023	23.7607	28.542	6.60017	23.1554	1.50911	2.84257	10.0255	6.18166	0.840087	2.07344	0.329081	0.689313	turquoise
M171553	17.145	1.969	1	33.1_development.storage proteins_ moderately similar to ( 265) AT5G44120 | Symbols: CRA1, ATCRA1, CRU1 | CRA1 (CRUCIFERINA); nutrient reservoir | chr5:17756460-17757811 REVERSEmoderately similar to ( 293) LEGB_GOSHI Legumin B precursor (Beta-globulin B) (LEGB-C134) [Contains: Legumin B acidic chain; Legumin B basic chain] - Gossypium hirsutum (Upland cotton)moderately similar to ( 259) loc_os02g…	0.470667	31.0837	40.9977	4.8025	22.864	1.652	5.447	125.662	8.193	0.0433333	0.378035	49.3312	24.7831	6.51033	38.8993	2.29441	3.90198	119.002	7.36761	0.0750555	blue
M172895	-183.733	-1.537	0.014	35.2_not assigned.unknown_ no original description	362.283	415.988	578.306	802.169	452.312	447.31	243.272	494.702	247.813	383.212	18.4954	320.207	49.4253	115.394	54.7913	70.5753	10.683	25.7862	119.313	62.9157	black
M173174	-26.551	-1.706	0.353	35.1_not assigned.no ontology_ very weakly similar to (68.9) AT4G34280 | Symbols: | transducin family protein / WD-40 repeat family protein | chr4:16407084-16410644 FORWARDPRK07003 PRK08026 PRK07735 TrbL no original description	107.899	74.4883	13.2207	49.2495	72.6623	33.2887	47.6243	13.9377	31.8773	57.0817	17.1183	57.253	1.06043	5.25592	13.5747	10.5454	12.8624	1.79934	13.5893	6.11947	turquoise
M175067	-12.943	-3.297	0.0003704	31.3_cell.cycle_ weakly similar to ( 200) AT2G44740 | Symbols: CYCP4;1 | CYCP4;1 (cyclin p4;1); cyclin-dependent protein kinase | chr2:18442287-18443304 REVERSEweakly similar to ( 154) loc_os10g41430 12010.m06907 protein nuc-1 negative regulatory protein preg, putative, expressed no original description	14.5217	28.5143	7.608	8.004	24.7543	33.531	6.663	5.03133	5.79267	5.048	3.78684	15.4555	0.366264	4.23274	4.0856	10.2026	1.76948	1.7495	2.22969	0.203546	turquoise
M175388	41.621	2.235	0.333	31.3.1_cell.cycle.peptidylprolyl isomerase_ highly similar to ( 790) AT5G48570 | Symbols: ROF2, ATFKBP65 | peptidyl-prolyl cis-trans isomerase, putative / FK506-binding protein, putative | chr5:19690746-19693656 REVERSEhighly similar to ( 788) FKB70_WHEAT 70 kDa peptidyl-prolyl isomerase (EC 5.2.1.8) (Peptidyl-prolyl cis-trans isomerase) (PPIase) (Rotamase) - Triticum aestivum (Wheat)highly simil…	93.5477	10.9773	11.8057	7.1595	62.2717	5.63733	122.635	64.3207	105.65	8.72733	14.8272	5.20302	2.1505	1.67655	27.7578	0.772334	13.3918	6.42902	14.8197	1.65515	green
M175481	-1.923	-4.733	0.02	30.11_signalling.light_ moderately similar to ( 492) AT3G15570 | Symbols: | phototropic-responsive NPH3 family protein | chr3:5270267-5271700 REVERSEmoderately similar to ( 251) NPH3_ORYSA Coleoptile phototropism protein 1 (Non-phototropic hypocotyl 3-like protein) (NPH3-like protein) - Oryza sativa (Rice)moderately similar to ( 291) loc_os05g08530 12005.m05369 protein coleoptile phototropism pro…	5.17633	3.42733	0.746333	3.6975	3.05067	1.183	0.265333	0.576	0.687	0.533	0.869198	3.7571	0.0804322	3.07521	0.728845	0.151218	0.152054	0.199517	0.592894	0.330751	brown
M175691	10.029	2.173	0.954	17.5.1_hormone metabolism.ethylene.synthesis-degradation_ moderately similar to ( 300) AT1G52800 | Symbols: | oxidoreductase, 2OG-Fe(II) oxygenase family protein | chr1:19664044-19665362 FORWARDvery weakly similar to (70.9) FLS_MALDO Flavonol synthase/flavanone 3-hydroxylase (EC 1.14.11.23) (EC 1.14.11.9) (FLS) - Malus domestica (Apple) (Malus sylvestris)weakly similar to ( 174) loc_os08g32170 12…	1.67533	3.011	8.30433	4.835	1.682	32.0293	7.12667	45.137	11.0397	11.0233	0.855281	1.54388	0.486329	1.80595	1.6855	2.85232	4.37006	25.6995	9.20481	4.77805	blue
M175733	12.262	1.674	1	33.99_development.unspecified_ weakly similar to ( 151) AT5G14930 | Symbols: SAG101 | SAG101 (SENESCENCE-ASSOCIATED GENE 101); carboxylesterase/ triacylglycerol lipase | chr5:4828754-4830165 FORWARDvery weakly similar to (68.6) loc_os11g09010 12011.m079958 protein phytoalexin-deficient 4-1 protein, putative, expressed no original description	0.298667	1.193	4.56733	24.2165	20.9247	60.5817	25.3077	57.1803	0.416333	38.924	0.289485	0.864009	1.15053	0.269408	4.97263	7.839	4.81949	12.2111	0.245808	2.25566	turquoise
M175780	-13.267	-1.992	0.004408	34.13_transport.peptides and oligopeptides_ highly similar to ( 803) AT1G65730 | Symbols: YSL7 | YSL7 (YELLOW STRIPE LIKE 7); oligopeptide transporter | chr1:24442639-24446122 FORWARDhighly similar to ( 769) loc_os02g42220 12002.m09259 protein transposon protein, putative, unclassified, expressed no original description	23.0907	19.0943	16.9143	9.7505	27.8443	46.0137	15.1953	12.1603	9.311	16.8437	5.76139	15.9801	1.4747	3.81626	3.17306	3.36553	2.48327	3.78251	3.81969	1.32521	turquoise
M177875	-13.113	-2.278	0.004394	3.6_minor CHO metabolism.callose_ nearly identical (1814) AT1G05570 | Symbols: CALS1, GSL06, ATGSL6, ATGSL06, GSL6 | CALS1 (CALLOSE SYNTHASE 1); 1,3-beta-glucan synthase/ transferase, transferring glycosyl groups | chr1:1647880-1658677 REVERSEnearly identical (1662) loc_os06g51270 12006.m09650 protein CALS1, putative, expressed no original description	17.2857	31.4103	41.323	31.8985	11.801	16.2883	15.944	4.455	7.988	12.647	1.93528	16.8461	3.11635	0.884591	0.927943	7.24505	1.1776	0.452119	1.05754	0.551278	yellow
M178199	8.378	2.219	0.048	27.3.99_RNA.regulation of transcription.unclassified_ very weakly similar to (95.9) AT2G20280 | Symbols: | zinc finger (CCCH-type) family protein | chr2:8740054-8742349 REVERSEvery weakly similar to (90.9) loc_os01g61830 12001.m12306 protein nucleic acid binding protein, putative, expressed no original description	9.93	28.6753	9.493	2.772	8.15267	3.78867	12.623	19.1243	24.002	5.256	3.83615	39.4355	0.521233	0.881055	3.40038	1.13888	2.47714	2.87377	2.57377	1.34929	brown
M178268	97.495	1.839	1	17.7.1.2_hormone metabolism.jasmonate.synthesis-degradation.lipoxygenase_ very weakly similar to ( 100) AT3G45140 | Symbols: LOX2, ATLOX2 | LOX2 (LIPOXYGENASE 2); lipoxygenase | chr3:16525437-16529233 FORWARDweakly similar to ( 101) LOX23_HORVU Lipoxygenase 2.3, chloroplast precursor (EC 1.13.11.12) (LOX2:Hv:3) - Hordeum vulgare (Barley)weakly similar to ( 106) loc_os02g10120 12002.m06309 protein…	135.856	32.9593	272.408	62.337	93.623	64.1463	609.968	125.417	45.8643	73.6407	41.494	31.9906	20.3812	31.4281	3.52865	2.59849	88.5007	23.8653	10.8385	12.6972	magenta
M178344	-5.975	-2.816	0.005481	16.2_secondary metabolism.phenylpropanoids_ weakly similar to ( 193) AT1G24430 | Symbols: | transferase/ transferase, transferring acyl groups other than amino-acyl groups | chr1:8658190-8659497 REVERSEvery weakly similar to (67.0) loc_os04g42250 12004.m35365 protein anthranilate N-benzoyltransferase protein 2, putative, expressed no original description	10.5633	13.766	10.9367	11.2895	6.01667	5.172	9.20233	2.03833	0.977333	0.942	2.78482	5.75345	1.06976	3.32128	2.98961	1.35125	2.57429	0.966023	0.277587	0.602627	yellow
M178438	-14.21	-2.116	0.024	34.13_transport.peptides and oligopeptides_ nearly identical (1122) AT1G09930 | Symbols: ATOPT2 | ATOPT2; oligopeptide transporter | chr1:3227490-3230043 REVERSEnearly identical (1039) loc_os01g43940 12001.m10653 protein oligopeptide transporter 4, putative no original description	41.4667	13.338	17.029	39.225	17.466	32.197	14.958	8.92467	23.7893	3.25033	0.820715	8.82043	0.548338	0.801859	2.40963	5.52847	3.44422	1.50771	10.508	0.992694	blue
M180709	10.432	1.749	0.28	35.1_not assigned.no ontology_ moderately similar to ( 235) AT2G31670 | Symbols: | FUNCTIONS IN: molecular_function unknown; INVOLVED IN: biological_process unknown; LOCATED IN: peroxisome, chloroplast stroma, chloroplast; EXPRESSED IN: 22 plant structures; EXPRESSED DURING: 16 growth stages; CONTAINS InterPro DOMAIN/s: Stress responsive alpha-beta barrel (InterPro:IPR013097), Dimeric alpha-beta …	17.866	17.4707	12.077	17.002	10.557	11.573	10.4453	30.8143	40.614	15.5443	3.90734	1.91622	0.932972	1.54574	4.28083	1.04704	1.45415	2.70174	9.03115	2.97467	yellow
M180902	21.698	2.365	0.148	17.5.1_hormone metabolism.ethylene.synthesis-degradation_ moderately similar to ( 307) AT1G52800 | Symbols: | oxidoreductase, 2OG-Fe(II) oxygenase family protein | chr1:19664044-19665362 FORWARDvery weakly similar to (87.4) GAOX2_ORYSA Gibberellin 20 oxidase 2 (EC 1.14.11.-) (Gibberellin C-20 oxidase 2) (GA 20-oxidase 2) (Os20ox2) (Semidwarf-1 protein) - Oryza sativa (Rice)weakly similar to ( 176…	15.8537	10.4157	36.6687	6.877	12.414	7.56767	22.0537	54.9857	56.0613	17.2637	1.91898	4.80817	1.51198	2.1496	5.38613	0.767288	6.55162	27.9392	13.2781	4.38957	brown
M181544	-85.58	-2.277	0.087	10.7_cell wall.modification_ highly similar to ( 511) AT1G11545 | Symbols: | xyloglucan:xyloglucosyl transferase, putative / xyloglucan endotransglycosylase, putative / endo-xyloglucan transferase, putative | chr1:3878689-3880286 REVERSEmoderately similar to ( 294) XTH_WHEAT Probable xyloglucan endotransglucosylase/hydrolase precursor (EC 2.4.1.207) - Triticum aestivum (Wheat)moderately similar t…	140.743	129.328	120.449	387.615	99.017	38.414	80.9183	38.3687	66.8617	81.8253	43.4673	102.211	3.36588	85.9015	41.2	0.817097	11.8958	16.3126	32.1808	8.90374	turquoise
M181768	-4.113	-2.055	0.009174	35.1_not assigned.no ontology_ moderately similar to ( 207) AT5G19820 | Symbols: emb2734 | emb2734 (embryo defective 2734); binding / lyase | chr5:6695731-6701247 REVERSEweakly similar to ( 118) loc_os07g38760 12007.m08121 protein importin beta-3, putative, expressed no original description	3.753	11.9923	7.387	8.9785	7.476	12.0333	2.852	5.53967	1.344	5.85267	1.47475	4.70073	1.75945	1.03167	3.461	3.71674	1.13628	1.5019	0.537205	0.871225	black
M182342	46.991	3.71	0.973	16.2_secondary metabolism.phenylpropanoids_ weakly similar to ( 165) AT4G35160 | Symbols: | O-methyltransferase family 2 protein | chr4:16730989-16732808 REVERSEmoderately similar to ( 256) 7OMT8_MEDSA Isoflavone-7-O-methyltransferase 8 (EC 2.1.1.150) (Isoflavone-O-methyltransferase 8) (7-IOMT-8) - Medicago sativa (Alfalfa)moderately similar to ( 253) loc_os12g25450 12012.m06370 protein O-methylt…	10.66	80.278	13.214	0.7505	20.4853	40.833	236.013	0.211667	9.947	11.1473	11.9821	110.855	4.5961	0.883176	13.38	9.31539	45.3461	0.239826	10.0055	6.17712	magenta
M182763	-234.577	-1.928	0.593	35.1.22_not assigned.no ontology.late embryogenesis abundant domain-containing protein_ very weakly similar to (53.5) AT2G18340 | Symbols: | late embryogenesis abundant domain-containing protein / LEA domain-containing protein | chr2:7969400-7971025 FORWARDvery weakly similar to (70.1) LEA29_GOSHI Late embryogenesis abundant protein D-29 (LEA D-29) - Gossypium hirsutum (Upland cotton)very weakly …	119.535	303.631	324.42	942.06	225.398	1046.28	165.877	105.006	89.7223	650.242	12.4671	244.674	8.5987	44.9543	52.0048	108.848	30.7689	49.9067	19.4623	128.313	green
M183277	-14.112	-2.086	0.002891	35.2_not assigned.unknown_ weakly similar to ( 159) AT5G16110 | Symbols: | unknown protein | chr5:5261171-5262668 REVERSEvery weakly similar to (61.2) loc_os12g40840 12012.m26963 protein expressed protein no original description	32.149	57.9397	13.231	18.29	42.095	19.4587	17.0947	10.4287	14.109	10.348	8.07835	33.1885	2.12051	6.70196	7.90335	6.52189	3.01634	1.2375	3.98024	2.82157	turquoise
M183294	-13.204	-2.316	0.003318	34.16_transport.ABC transporters and multidrug resistance systems_ nearly identical (1963) AT2G36910 | Symbols: ATPGP1, PGP1, ABCB1 | ABCB1 (ATP BINDING CASSETTE SUBFAMILY B1); ATPase, coupled to transmembrane movement of substances / auxin efflux transmembrane transporter/ calmodulin binding | chr2:15502162-15507050 FORWARDhighly similar to ( 946) MDR_ORYSA Putative multidrug resistance protein …	36.585	7.203	27.4197	13.076	24.2383	24.3193	14.337	5.26167	11.9667	8.572	15.8253	6.50655	1.71995	2.47912	9.79244	2.83209	1.03858	0.816899	2.48098	0.624503	turquoise
M183660	-16.276	-2.309	0.063	31.1_cell.organisation_ highly similar to ( 719) AT3G12110 | Symbols: ACT11 | ACT11 (actin-11); structural constituent of cytoskeleton | chr3:3858116-3859609 FORWARDhighly similar to ( 724) ACT_GOSHI Actin - Gossypium hirsutum (Upland cotton)highly similar to ( 722) loc_os03g50890 12003.m10074 protein actin-1, putative, expressed no original description	34.6807	31.6863	7.477	11.8035	36.949	40.276	10.489	4.02733	4.89567	30.324	12.0602	2.6336	0.966268	3.79221	6.65718	8.05579	2.51128	1.2613	3.23875	4.01053	turquoise
M183959	12.488	2.325	0.697	35.2_not assigned.unknown_ moderately similar to ( 481) AT3G08030 | Symbols: | unknown protein | chr3:2564517-2565819 FORWARDmoderately similar to ( 422) loc_os03g59300 12003.m34946 protein expressed protein no original description	1.18867	25.7867	16.056	4.4955	4.03433	3.927	52.6103	3.61667	12.6443	18.7803	1.17334	7.66002	0.238162	0.542351	1.26511	1.27094	11.2828	1.30105	13.1777	5.77822	magenta
M184309	32.608	2.468	0.697	10.2.1_cell wall.cellulose synthesis.cellulose synthase_ highly similar to ( 623) AT2G32540 | Symbols: ATCSLB04, CSLB04, ATCSLB4 | ATCSLB04; cellulose synthase/ transferase/ transferase, transferring glycosyl groups | chr2:13814686-13818289 FORWARDhighly similar to ( 672) loc_os10g20090 12010.m21855 protein CSLH1 - cellulose synthase-like family H, expressed no original description	33.7423	13.7577	20.098	14.8995	28.4347	13.9327	59.8897	13.8943	136.924	8.55233	0.24077	9.86126	3.51597	0.52538	11.0667	4.48761	23.8073	4.71042	44.7613	2.62067	red
M185368	-9.304	-1.958	0.041	10.2.1_cell wall.cellulose synthesis.cellulose synthase_ nearly identical (1662) AT4G39350 | Symbols: CESA2, ATH-A, ATCESA2 | CESA2 (CELLULOSE SYNTHASE A2); cellulose synthase/ transferase, transferring glycosyl groups | chr4:18297078-18301890 FORWARDnearly identical (1504) loc_os03g62090 12003.m11087 protein CESA5 - cellulose synthase, expressed no original description	24.2943	14.9247	6.20367	9.817	20.8577	30.6517	7.96933	6.674	14.154	10.056	6.29633	6.70439	0.595319	3.90323	3.94901	12.285	1.865	2.11369	2.63577	1.25754	brown
M185570	14.828	1.588	1	20.1_stress.biotic_ weakly similar to ( 196) AT1G78780 | Symbols: | pathogenesis-related family protein | chr1:29621447-29622431 REVERSEmoderately similar to ( 210) PRPX_HORVU Pathogen-related protein - Hordeum vulgare (Barley)moderately similar to ( 226) loc_os01g14590 12001.m150539 protein pathogen-related protein, putative, expressed no original description	7.18867	29.9087	56.955	7.979	4.857	26.7907	7.602	73.6553	9.41133	69.49	1.48648	29.5883	3.96058	0.181019	1.2363	7.52985	0.766971	33.7356	2.68792	13.9266	blue
M185643	15.655	1.61	1	26.2_misc.UDP glucosyl and glucoronyl transferases_ highly similar to ( 587) AT1G70090 | Symbols: GATL9, LGT8 | LGT8 (GLUCOSYL TRANSFERASE FAMILY 8); polygalacturonate 4-alpha-galacturonosyltransferase/ transferase, transferring glycosyl groups / transferase, transferring hexosyl groups | chr1:26400927-26402099 FORWARDmoderately similar to ( 446) loc_os06g13760 12006.m06091 protein transferase, t…	8.42233	47.182	25.3437	33.408	21.0253	50.7073	6.62867	13.8867	32.203	112.481	2.16492	48.4693	2.68412	4.73196	9.41142	8.52922	0.84798	5.38677	16.3372	11.3008	turquoise
M185723	53.474	1.835	0.974	16.2_secondary metabolism.phenylpropanoids_ moderately similar to ( 403) AT5G17540 | Symbols: | transferase family protein | chr5:5782061-5783682 REVERSEweakly similar to ( 144) HCBT1_DIACA Anthranilate N-benzoyltransferase protein 1 (EC 2.3.1.144) (Anthranilate N-hydroxycinnamoyl/benzoyltransferase 1) - Dianthus caryophyllus (Carnation) (Clove pink)moderately similar to ( 394) loc_os10g35950 120…	2.545	122.667	95.435	104.863	0.859	2.84233	282.102	28.932	69.4393	89.619	0.808585	105.196	10.8502	2.79873	0.131571	0.478857	22.4206	6.00969	17.4953	13.3496	magenta
M185769	144.557	1.615	0.352	29.5.3_protein.degradation.cysteine protease_ highly similar to ( 565) AT4G39090 | Symbols: RD19, RD19A | RD19 (RESPONSIVE TO DEHYDRATION 19); cysteine-type endopeptidase/ cysteine-type peptidase | chr4:18215826-18217326 REVERSEhighly similar to ( 521) CYSP_PEA Cysteine proteinase 15A precursor (EC 3.4.22.-) (Turgor-responsive protein 15A) - Pisum sativum (Garden pea)moderately similar to ( 486) …	232.317	222.424	254.331	354.857	154.656	191.256	186.8	426.069	595.653	310.418	32.8045	109.371	5.71668	41.4598	28.6436	9.05951	13.0461	45.2903	251.66	43.3057	yellow
M186231	-5.596	-1.511	0.05	17.7.1.5_hormone metabolism.jasmonate.synthesis-degradation.12-Oxo-PDA-reductase_ highly similar to ( 604) AT2G06050 | Symbols: OPR3 | OPR3 (OPDA-REDUCTASE 3); 12-oxophytodienoate reductase | chr2:2359240-2361971 REVERSEhighly similar to ( 599) loc_os08g35740 12008.m080177 protein 12-oxophytodienoate reductase 3, putative, expressed no original description	15.9077	18.129	13.6373	15.7495	21.2123	10.872	13.2133	10.7053	8.42767	11.4337	2.37855	6.84663	1.18251	7.20754	8.39385	0.206369	0.305706	1.85116	2.48254	0.78725	turquoise
M186485	12.928	3.893	0.211	35.2_not assigned.unknown_ weakly similar to ( 111) AT1G30190 | Symbols: | unknown protein | chr1:10618966-10619802 FORWARDvery weakly similar to (71.6) loc_os12g42220 12012.m26978 protein expressed protein no original description	1.23867	5.67067	11.531	1.836	9.938	0.556333	7.386	23.0163	33.3827	5.80667	0.336354	7.92671	0.93867	2.21607	8.46308	0.528027	6.27332	18.1015	10.7244	2.99744	brown
M186666	-10.273	-1.934	0.126	35.2_not assigned.unknown_ moderately similar to ( 296) AT2G39650 | Symbols: | unknown protein | chr2:16528094-16529274 REVERSEmoderately similar to ( 286) loc_os01g74250 12001.m13452 protein plant-specific domain TIGR01615 family protein, expressed no original description	24.0677	73.142	9.78267	16.59	26.9603	13.2057	19.4263	11.943	5.62367	7.01533	9.33899	69.3212	0.867412	7.31573	15.0037	2.33085	7.60567	2.1338	0.989521	1.65587	turquoise
M187047	17.011	3.802	0.258	33.2_development.late embryogenesis abundant_ weakly similar to ( 137) AT5G06760 | Symbols: | late embryogenesis abundant group 1 domain-containing protein / LEA group 1 domain-containing protein | chr5:2089754-2090313 REVERSEweakly similar to ( 130) PM1_SOYBN 18 kDa seed maturation protein - Glycine max (Soybean)very weakly similar to (72.8) loc_os08g23870 12008.m06407 protein seed maturation pr…	0.488333	2.21167	22.249	15.635	0.684667	0.0473333	1.26067	32.0243	47.2077	11.8377	0.576302	2.79222	1.17535	0.668923	0.605145	0.00503322	0.937643	9.5161	17.3859	1.57139	turquoise
M187224	12.326	1.753	0.482	33.99_development.unspecified_ highly similar to ( 555) AT4G24220 | Symbols: VEP1, AWI31 | VEP1 (VEIN PATTERNING 1); binding / catalytic | chr4:12565219-12566474 FORWARDmoderately similar to ( 486) loc_os03g32170 12003.m08461 protein progesterone 5-beta-reductase, putative, expressed no original description	3.29967	19.364	29.71	18.7685	16.2473	9.78533	53.4497	28.055	12.0047	21.225	0.864801	3.84594	1.34092	9.41088	2.50891	2.09561	6.50671	7.91212	6.23569	4.7131	brown
M187687	-10.975	-1.508	0.009981	26.3_misc.gluco-, galacto- and mannosidases_ highly similar to ( 780) AT3G06510 | Symbols: SFR2 | SFR2 (SENSITIVE TO FREEZING 2); beta-glucosidase/ hydrolase, hydrolyzing O-glycosyl compounds | chr3:2016450-2019533 FORWARDweakly similar to ( 119) BGLC_MAIZE Beta-glucosidase, chloroplast precursor (EC 3.2.1.21) (Gentiobiase) (Cellobiase) (Beta-D-glucoside glucohydrolase) - Zea mays (Maize)highly s…	20.1277	25.3147	47.8397	37.2525	23.2327	34.024	21.4043	18.4473	19.7523	26.761	0.582464	15.7922	0.114269	1.09107	0.71885	3.09015	1.4577	0.634911	0.960925	0.927678	green
M188304	-8.959	-1.808	0.00731	26.8_misc.nitrilases, *nitrile lyases, berberine bridge enzymes, reticuline oxidases, troponine reductases_ highly similar to ( 558) AT4G38220 | Symbols: | aminoacylase, putative / N-acyl-L-amino-acid amidohydrolase, putative | chr4:17925251-17926919 FORWARDhighly similar to ( 541) loc_os08g40110 12008.m07991 protein aminoacylase-1, putative, expressed no original description	13.9577	22.1883	10.921	25.901	17.801	27.9463	8.097	10.7817	8.00767	17.483	2.69881	6.6055	0.555579	5.83363	4.19791	0.331943	1.65235	2.10822	2.86452	3.16635	brown
M188310	-20.196	-1.321	0.032	35.2_not assigned.unknown_ weakly similar to ( 107) AT4G35320 | Symbols: | unknown protein | chr4:16806139-16806582 REVERSEweakly similar to ( 112) loc_os02g48470 12002.m09881 protein expressed protein no original description	68.5797	50.711	61.4757	71.468	107.147	105.079	65.6657	58.1003	75.5723	52.0893	2.37334	43.4589	2.72095	7.31997	14.3882	11.5774	0.938148	8.78795	0.795056	1.96695	turquoise
M188396	-2.259	-2.404	0.023	29.4_protein.postranslational modification_ highly similar to ( 711) AT1G09840 | Symbols: ATSK41 | ATSK41 (SHAGGY-LIKE PROTEIN KINASE 41); ATP binding / protein kinase/ protein serine/threonine kinase | chr1:3196114-3199524 REVERSEhighly similar to ( 622) MSK3_MEDSA Glycogen synthase kinase-3 homolog MsK-3 (EC 2.7.11.1) - Medicago sativa (Alfalfa)highly similar to ( 684) loc_os03g62500 12003.m111…	2.62033	12.1543	3.70133	3.2445	4.92	4.73833	1.13367	1.318	0.709	3.27633	0.169648	14.5118	0.826052	0.113844	0.549992	0.194037	0.301348	0.0641561	0.276425	0.414732	black
M188518	-16.235	-1.885	0.755	31.1_cell.organisation_ very weakly similar to (90.9) AT1G35720 | Symbols: ANNAT1, OXY5, ATOXY5 | ANNAT1 (ANNEXIN ARABIDOPSIS 1); ATP binding / calcium ion binding / calcium-dependent phospholipid binding / copper ion binding / peroxidase/ protein homodimerization | chr1:13225304-13226939 FORWARDvery weakly similar to (58.5) ANX4_FRAAN Annexin-like protein RJ4 - Fragaria ananassa (Strawberry)very…	3.49	41.5267	18.697	75.184	10.0383	87.8633	11.749	19.4117	5.9	36.3377	1.15937	25.933	1.15207	2.1793	2.62357	10.3163	2.5765	1.45207	2.86718	9.86594	green
M188562	-3.375	-1.916	0.029	35.1_not assigned.no ontology_ highly similar to ( 647) AT2G16405 | Symbols: | transducin family protein / WD-40 repeat family protein | chr2:7105915-7108787 REVERSEmoderately similar to ( 402) loc_os01g56860 12001.m11843 protein WD-repeat protein 13, putative, expressed no original description	5.52267	23.1097	2.87167	11.6755	6.10433	7.24867	3.905	1.74733	2.943	6.14567	0.187777	23.5199	0.251019	0.235467	0.463455	0.514214	0.363262	0.146029	0.465725	0.663958	brown
M188700	-97.059	-1.705	0.274	26.6_misc.O-methyl transferases_ moderately similar to ( 374) AT5G54160 | Symbols: ATOMT1, OMT1 | ATOMT1 (O-METHYLTRANSFERASE 1); caffeate O-methyltransferase/ myricetin 3'-O-methyltransferase/ quercetin 3-O-methyltransferase | chr5:21982075-21984167 FORWARDmoderately similar to ( 398) COMT1_MEDSA Caffeic acid 3-O-methyltransferase (EC 2.1.1.68) (S-adenosysl-L-methionine:caffeic acid 3-O-methyltr…	187.056	127.938	79.5723	316.889	251.262	470.256	78.749	140.544	126.775	204.533	43.7615	35.3675	5.79496	14.4653	52.9105	101.104	5.14699	32.3484	41.5784	15.4888	brown
M189200	150.87	1.607	0.089	29.5.3_protein.degradation.cysteine protease_ highly similar to ( 535) AT4G39090 | Symbols: RD19, RD19A | RD19 (RESPONSIVE TO DEHYDRATION 19); cysteine-type endopeptidase/ cysteine-type peptidase | chr4:18215826-18217326 REVERSEmoderately similar to ( 486) CYSP_PEA Cysteine proteinase 15A precursor (EC 3.4.22.-) (Turgor-responsive protein 15A) - Pisum sativum (Garden pea)moderately similar to ( 4…	225.057	228.977	246.081	344.694	203.683	235.371	227.356	328.354	583.743	458.48	20.8667	114.369	7.48525	8.7257	38.0123	24.5459	9.89117	17.0096	131.956	37.9066	yellow
M189331	-15.5	-1.573	1	35.2_not assigned.unknown_ no original description	14.0173	169.195	17.2737	49.264	26.9447	37.3117	21.6257	57.3713	2.88933	26.2397	7.08977	87.821	4.14189	20.014	20.5184	7.44783	4.86691	19.7495	2.57498	3.17722	black
M189498	-2.769	-2.308	0.034	27.2_RNA.transcription_ very weakly similar to (54.3) AT3G15390 | Symbols: SDE5 | SDE5 (silencing defective 5) | chr3:5196689-5199531 REVERSEvery weakly similar to (63.2) loc_os02g42670 12002.m09302 protein expressed protein no original description	5.07233	4.90367	8.96333	6.887	3.68767	3.70367	1.312	2.10533	1.16533	3.889	1.94239	4.98313	0.8811	1.19784	1.13916	0.284651	0.204428	0.664261	0.374198	0.327263	green
M189832	-8.478	-2.672	0.00521	29.5_protein.degradation_ highly similar to ( 982) AT5G42390 | Symbols: | metalloendopeptidase | chr5:16945308-16952647 FORWARDhighly similar to ( 902) loc_os06g41990 12006.m32119 protein metalloendopeptidase, putative, expressed no original description	21.7863	23.6827	5.806	10.2475	13.2813	6.44933	6.83767	3.07267	4.48633	5.88233	5.98462	4.24834	0.37055	2.78388	3.79676	0.553953	1.35047	0.318073	1.28609	0.979494	turquoise
M190030	8.121	3.519	0.026	29.5.11.4.3.1_protein.degradation.ubiquitin.E3.SCF.SKP_ weakly similar to ( 113) AT4G34210 | Symbols: ASK11 | ASK11 (ARABIDOPSIS SKP1-LIKE 11); protein binding / ubiquitin-protein ligase | chr4:16379003-16379461 FORWARDweakly similar to ( 120) loc_os11g26910 12011.m06610 protein SKP1-like protein 1A, putative, expressed no original description	2.82533	5.65233	4.737	4.463	2.06367	2.16367	4.664	20.7947	15.3017	4.62333	0.462169	3.33403	0.0820731	0.14425	0.992213	0.512582	0.701565	2.88409	0.656425	1.5303	yellow
M190071	4.646	12.471	0.024	26.9_misc.glutathione S transferases_ weakly similar to ( 124) AT2G29420 | Symbols: ATGSTU7, GST25 | ATGSTU7 (ARABIDOPSIS THALIANA GLUTATHIONE S-TRANSFERASE TAU 7); glutathione transferase | chr2:12618111-12618871 REVERSEweakly similar to ( 122) GSTX2_TOBAC Probable glutathione S-transferase (EC 2.5.1.18) (Auxin-induced protein PGNT35/PCNT111) - Nicotiana tabacum (Common tobacco)weakly similar to…	0.371667	0.961333	0.269667	0.096	0.128667	1.46133	10.73	0.199667	6.66933	2.606	0.206791	1.66508	0.233558	0.0735391	0.0248261	0.145524	0.472569	0.0832606	1.11449	0.523466	red
M190273	-47.888	-3.441	1.118e-12	27.3.19_RNA.regulation of transcription.EIN3-like(EIL) transcription factor family_ weakly similar to ( 166) AT3G20770 | Symbols: EIN3 | EIN3 (ETHYLENE-INSENSITIVE3); transcription factor | chr3:7260702-7262588 REVERSEweakly similar to ( 126) loc_os03g20790 12003.m07486 protein ETHYLENE-INSENSITIVE3-like 1 protein, putative, expressed no original description	55.3257	53.009	65	55.8645	108.237	40.189	21.616	25.1817	14.7287	16.956	4.04303	41.0598	2.21635	3.38068	12.9061	3.07058	3.02217	0.740693	1.37462	2.41412	turquoise
M190489	-8.722	-2.832	0.002784	26.1_misc.cytochrome P450_ highly similar to ( 677) AT5G07990 | Symbols: TT7, CYP75B1, D501 | TT7 (TRANSPARENT TESTA 7); flavonoid 3'-monooxygenase/ oxygen binding | chr5:2560437-2562859 FORWARDhighly similar to ( 685) F3PH_PETHY Flavonoid 3'-monooxygenase (EC 1.14.13.21) (Flavonoid 3'-hydroxylase) (Cytochrome P450 75B2) - Petunia hybrida (Petunia)highly similar to ( 586) loc_os10g17260 12010.m04…	9.06267	9.304	14.27	4.1235	11.8357	27.589	2.36067	5.99133	6.052	4.63833	2.4017	4.6629	0.400315	0.0940452	4.15038	2.4986	0.547288	1.13551	0.783766	0.200934	pink
M190504	5.465	2.039	0.000648	27.3.3_RNA.regulation of transcription.AP2/EREBP, APETALA2/Ethylene-responsive element binding protein family_ very weakly similar to (92.8) AT5G53290 | Symbols: CRF3 | CRF3 (CYTOKININ RESPONSE FACTOR 3); DNA binding / transcription factor | chr5:21617961-21619025 REVERSEvery weakly similar to (76.6) ERF4_TOBAC Ethylene-responsive transcription factor 4 (Ethylene-responsive element-binding factor…	4.53133	3.81967	6.45033	2.8355	7.56833	4.54567	7.934	13.0807	10.8537	11.036	1.61343	2.34501	0.861936	2.00465	0.503057	0.888095	1.22464	3.6156	4.65015	0.258304	yellow
M191472	-2.656	-5.629	0.0001431	35.2_not assigned.unknown_ highly similar to ( 543) AT3G29180 | Symbols: | unknown protein | chr3:11149073-11151322 FORWARDmoderately similar to ( 452) loc_os12g38850 12012.m26948 protein expressed protein no original description	1.547	7.41167	2.48067	0.3245	4.989	3.40933	0.376333	0.117	1.04867	0.753	0.137634	3.12806	0.250201	0.130815	0.291161	0.521311	0.165037	0.0686367	0.389179	0.0578619	blue
M191661	15.168	1.653	0.693	26.9_misc.glutathione S transferases_ moderately similar to ( 313) AT5G02790 | Symbols: | In2-1 protein, putative | chr5:632877-634858 FORWARDmoderately similar to ( 230) IN21_MAIZE IN2-1 protein - Zea mays (Maize)moderately similar to ( 278) loc_os03g17470 12003.m07174 protein IN2-1 protein, putative, expressed no original description	33.9763	19.311	31.387	17.3695	28.001	12.0297	43.891	75.4987	20.346	13.879	5.58464	7.99561	1.54288	4.47104	7.73073	0.595821	2.77955	8.46601	3.19748	3.65021	brown
M191749	-80.655	-1.905	0.049	35.2_not assigned.unknown_ weakly similar to ( 101) AT3G05900 | Symbols: | neurofilament protein-related | chr3:1761408-1763854 REVERSEvery weakly similar to (51.6) loc_os02g03840 12002.m05733 protein expressed protein MSP1_C no original description	186.814	118.802	177.136	118.024	232.612	84.8587	178.144	40.685	54.6667	82.808	35.8121	97.0799	5.91987	25.8688	67.2562	10.787	28.3569	7.37606	47.2224	13.051	yellow
M192099	30.69	1.642	0.14	29.5.11.3_protein.degradation.ubiquitin.E2_ moderately similar to ( 296) AT5G41700 | Symbols: UBC8, ATUBC8 | UBC8 (UBIQUITIN CONJUGATING ENZYME 8); protein binding / ubiquitin-protein ligase | chr5:16676072-16677223 FORWARDweakly similar to ( 141) UBC2_WHEAT Ubiquitin-conjugating enzyme E2-17 kDa (EC 6.3.2.19) (Ubiquitin-protein ligase) (Ubiquitin carrier protein) - Triticum aestivum (Wheat)moder…	41.5673	39.6697	60.6773	50.793	40.3293	43.2703	35.1023	82.021	123.505	73.3267	2.55609	22.5121	3.07432	8.21375	6.15008	2.75123	4.03598	8.25149	11.9072	4.79235	yellow
M192235	-69.372	-2.541	0.756	26.12_misc.peroxidases_ moderately similar to ( 498) AT4G21960 | Symbols: PRXR1 | PRXR1; electron carrier/ heme binding / peroxidase | chr4:11646613-11648312 REVERSEweakly similar to ( 150) PER2_ARAHY Cationic peroxidase 2 precursor (EC 1.11.1.7) (PNPC2) - Arachis hypogaea (Peanut)moderately similar to ( 309) loc_os07g49360 12007.m09145 protein peroxidase 21 precursor, putative, expressed no orig…	0.838667	57.606	9.949	67.6525	307.112	206.234	0.629	54.2757	0.490667	124.65	0.471377	54.1548	1.47201	26.1948	217.791	27.1465	0.463366	23.7231	0.153461	36.7455	black
M192438	-13.779	-1.513	0.095	27.3.41_RNA.regulation of transcription.B3 transcription factor family_ weakly similar to ( 129) AT3G18990 | Symbols: VRN1, REM39 | VRN1 (REDUCED VERNALIZATION RESPONSE 1); transcription repressor | chr3:6549077-6551568 REVERSEvery weakly similar to (75.1) loc_os12g40080 12012.m07792 protein B3 DNA binding domain containing protein no original description	32.774	33.0473	43.9873	44.815	52.669	30.8033	45.9523	23.796	12.0303	25.597	6.19626	9.01524	0.522625	6.97066	5.36939	3.83986	3.65274	0.126503	6.91434	4.59595	yellow
M192511	41.122	3.377	0.293	20.1_stress.biotic_ moderately similar to ( 354) AT5G24090 | Symbols: | acidic endochitinase (CHIB1) | chr5:8143805-8145153 REVERSEmoderately similar to ( 404) CHIA_CICAR Acidic endochitinase precursor (EC 3.2.1.14) - Cicer arietinum (Chickpea) (Garbanzo)moderately similar to ( 386) loc_os07g19040 12007.m06343 protein acidic endochitinase precursor, putative no original description	68.158	8.33433	2.086	23.5195	1.85933	2.90733	13.4427	76.7933	31.997	111.455	32.0008	5.41845	1.06984	5.81595	0.492212	0.98029	1.47496	36.7767	33.145	44.3475	yellow
M192830	-82.971	-1.72	0.121	31.1_cell.organisation_ highly similar to ( 826) AT1G75780 | Symbols: TUB1 | TUB1; GTP binding / GTPase/ structural molecule | chr1:28451378-28453602 REVERSEhighly similar to ( 831) TBB6_GOSHI Tubulin beta-6 chain (Beta-6 tubulin) - Gossypium hirsutum (Upland cotton)highly similar to ( 827) loc_os03g56810 12003.m35436 protein tubulin beta-7 chain, putative, expressed no original description	171.54	144.356	74.9987	293.888	179.261	311.992	124.349	41.4237	100.497	194.946	30.0181	97.7993	2.15079	55.2788	27.3336	29.1833	21.8421	5.71107	39.1766	11.4926	brown
M193152	-6.093	-1.358	0.025	29.5.5_protein.degradation.serine protease_ nearly identical (1857) AT4G20850 | Symbols: TPP2 | TPP2 (TRIPEPTIDYL PEPTIDASE II); tripeptidyl-peptidase | chr4:11160935-11169889 REVERSEnearly identical (1768) loc_os02g44520 12002.m09492 protein tripeptidyl-peptidase 2, putative, expressed no original description	24.3163	19.5267	23.589	25.5145	21.9147	22.6217	20.511	16.1197	14.0407	17.4373	1.89165	0.215463	0.888571	1.96222	1.17336	3.06702	1.51366	1.60325	3.10448	1.88439	yellow
M193535	-4.275	-2.567	0.0007417	29.4_protein.postranslational modification_ moderately similar to ( 389) AT1G62400 | Symbols: HT1 | HT1 (high leaf temperature 1); kinase/ protein serine/threonine/tyrosine kinase | chr1:23090243-23091529 FORWARDweakly similar to ( 106) CRI4_MAIZE Putative receptor protein kinase CRINKLY4 precursor (EC 2.7.11.1) - Zea mays (Maize)highly similar to ( 504) loc_os01g01740 12001.m06818 protein HT1 pr…	4.163	6.095	4.216	11.046	5.94533	8.862	3.60067	0.362667	3.425	3.52433	0.733933	4.67499	0.119662	1.17238	4.49142	0.529421	0.666668	0.199475	1.19166	0.218076	brown
M194731	3.468	1.794	0.042	35.2_not assigned.unknown_ moderately similar to ( 261) AT1G26110 | Symbols: | unknown protein | chr1:9024616-9027556 REVERSEmoderately similar to ( 228) loc_os01g02090 12001.m42836 protein expressed protein no original description	5.31033	5.88967	5.27333	3.0625	5.06133	2.73567	6.00867	9.99667	9.11967	6.21533	0.664004	2.77544	0.549802	0.905804	0.78333	0.11234	0.209863	0.346216	1.32575	0.449717	brown
M194989	6.814	1.659	0.014	35.1.8_not assigned.no ontology.BSD domain-containing protein_ moderately similar to ( 317) AT5G65910 | Symbols: | BSD domain-containing protein | chr5:26361592-26363341 REVERSEmoderately similar to ( 233) loc_os05g43520 12005.m083774 protein BSD domain containing protein, expressed TrbL no original description	14.119	10.55	7.553	6.8075	11.936	5.97333	12.057	18.6453	23.8533	14.0723	0.624107	7.05651	0.975337	1.08399	1.99961	1.19655	0.763385	1.47669	2.31951	1.16371	pink
M195166	13.369	3.344	0.067	29.2.1.2.2.10_protein.synthesis.ribosomal protein.eukaryotic.60S subunit.L10_ moderately similar to ( 327) AT1G14320 | Symbols: SAC52 | SAC52 (SUPPRESSOR OF ACAULIS 52); structural constituent of ribosome | chr1:4888270-4889408 FORWARDmoderately similar to ( 335) RL10_SOLME 60S ribosomal protein L10 (EQM) - Solanum melongena (Eggplant) (Aubergine)moderately similar to ( 328) loc_os11g11390 12011.…	0.195333	17.0163	9.984	0.11	12.2807	2.006	17.677	34.2077	24.258	0.140667	0.169742	13.4333	1.22512	0.0268701	1.50173	0.64189	0.0871952	1.6988	3.69959	0.0708825	green
M195254	355.885	1.779	0.681	17.6.3_hormone metabolism.gibberelin.induced-regulated-responsive-activated_ weakly similar to ( 130) AT2G39540 | Symbols: | gibberellin-regulated family protein | chr2:16500866-16501241 FORWARDweakly similar to ( 117) loc_os03g55290 12003.m10444 protein gibberellin-regulated protein 2 precursor, putative, expressed no original description	805.427	125.801	198.854	441.693	436.075	704.442	1156.88	289.207	1524.75	280.23	98.9262	86.8863	17.0315	0.688722	42.7828	144.624	80.7956	41.7428	343.054	65.0181	red
M195614	25.983	11.997	0.927	20.2.99_stress.abiotic.unspecified_ very weakly similar to (56.2) AT1G24020 | Symbols: MLP423 | MLP423 (MLP-LIKE PROTEIN 423) | chr1:8500653-8501458 REVERSEmoderately similar to ( 240) MAL12_MALDO Major allergen Mal d 1 (Mal d I) (AP15) - Malus domestica (Apple) (Malus sylvestris)very weakly similar to (99.0) loc_os03g18850 12003.m07305 protein pathogenesis-related protein 1, putative, expressed …	1.66633	35.387	0.957333	4.1665	0.29	0.229	10.8503	98.54	2.08733	1.90733	2.09163	46.0134	0.365439	1.93535	0.278343	0.309414	1.09793	88.6777	2.08462	1.24091	blue
M196076	4.367	3.662	0.0003625	29.4_protein.postranslational modification_ weakly similar to ( 187) AT4G21860 | Symbols: MSRB2 | MSRB2 (methionine sulfoxide reductase B 2); peptide-methionine-(S)-S-oxide reductase | chr4:11600282-11601507 REVERSEweakly similar to ( 188) loc_os03g24600 12003.m35241 protein peptide methionine sulfoxide reductase msrB, putative, expressed no original description	3.332	1.42167	1.86067	0.869	0.401333	1.296	7.83733	6.36267	7.90733	1.92167	1.8828	0.856628	0.478496	0.079196	0.096459	0.598905	1.57154	1.53623	1.06452	0.632732	black
M196554	11.504	1.801	0.063	13.1.6.2.1_amino acid metabolism.synthesis.aromatic aa.phenylalanine and tyrosine.chorismate mutase_ moderately similar to ( 398) AT3G29200 | Symbols: CM1, ATCM1 | CM1 (CHORISMATE MUTASE 1); L-ascorbate peroxidase/ chorismate mutase | chr3:11164582-11166258 REVERSEmoderately similar to ( 356) loc_os01g55870 12001.m11743 protein chorismate mutase, chloroplast precursor, putative, expressed no orig…	16.3	10.8903	17.248	6.311	20.557	7.83033	36.4517	22.4243	31.5147	13.0873	0.495773	6.56032	0.136495	0.524673	2.63089	1.02835	2.85927	2.87173	10.7673	0.488834	green
M196894	-29.803	-7.518	1.12e-05	35.2_not assigned.unknown_ no original description	29.526	35.0713	19.5673	67.9915	34.2477	24.532	12.088	0.822333	2.908	2.47067	24.6553	12.7318	0.980172	21.2125	22.4788	10.6155	6.37049	0.523554	3.00466	0.173529	yellow
M197246	4.467	1.999	0.004196	27.2_RNA.transcription_ weakly similar to ( 174) AT5G51940 | Symbols: NRPB6A, NRPD6A, NRPE6A | NRPB6A; DNA binding / DNA-directed RNA polymerase | chr5:21104679-21105796 FORWARDweakly similar to ( 176) loc_os03g38960 12003.m08990 protein DNA-directed RNA polymerases I, II, and III 14.4 kDa polypeptide, putative, expressed no original description	4.33133	9.89267	4.27567	2.0505	6.01633	4.09633	9.83567	11.3487	9.88767	4.69167	0.446679	8.20578	0.139289	0.0601041	0.175455	0.624707	0.694324	1.16357	0.7424	0.362773	green
M197360	612.218	1.85	0.859	29.5.3_protein.degradation.cysteine protease_ weakly similar to ( 157) AT3G19390 | Symbols: | cysteine proteinase, putative / thiol protease, putative | chr3:6723024-6724768 FORWARDweakly similar to ( 137) ORYA_ORYSA Oryzain alpha chain precursor (EC 3.4.22.-) - Oryza sativa (Rice)weakly similar to ( 110) loc_os04g57490 12004.m10634 protein cysteine protease 1 precursor, putative, expressed no or…	1059.5	583.045	830.638	600.238	603.45	445.782	658.558	820.761	3148.11	703.077	316.211	467.287	137.386	57.4828	277.37	38.2223	41.164	135.268	1185.38	48.0016	red
M197984	21.773	2.964	0.316	35.2_not assigned.unknown_ very weakly similar to (70.9) AT5G05220 | Symbols: | unknown protein | chr5:1550273-1550821 FORWARDvery weakly similar to (55.5) loc_os03g21650 12003.m07569 protein expressed protein no original description	6.122	17.7297	10.5313	12.9465	10.7237	22.5473	6.38733	35.6503	52.9147	36.471	1.1593	21.7111	4.7385	6.54144	16.8118	4.31531	1.50818	32.64	39.4779	14.9566	turquoise
M198340	68.527	2.136	1	35.2_not assigned.unknown_ no original description	1.42867	79.32	94.908	6.4185	164.979	12.3083	24.1607	456.322	34.6867	0.148333	1.34443	80.3468	58.8358	8.5468	283.559	15.6574	17.7057	636.672	33.4519	0.134106	blue
M198741	-4.544	-7.626	0.011	29.5.5_protein.degradation.serine protease_ highly similar to ( 674) AT3G45010 | Symbols: scpl48 | scpl48 (serine carboxypeptidase-like 48); serine-type carboxypeptidase | chr3:16466328-16468845 FORWARDhighly similar to ( 624) CBP3_ORYSA Serine carboxypeptidase 3 precursor (EC 3.4.16.5) (Serine carboxypeptidase III) - Oryza sativa (Rice)highly similar to ( 624) loc_os02g02320 12002.m05581 protein…	1.13467	3.993	1.01467	4.885	4.906	12.4393	0.153	0	0.0976667	2.49267	1.17242	4.70232	0.131668	0.059397	2.09752	1.65784	0.13692	0	0.0266333	0.713803	brown
M200896	11.915	1.573	1	17.5.1_hormone metabolism.ethylene.synthesis-degradation_ moderately similar to ( 459) AT2G19590 | Symbols: ACO1 | ACO1 (ACC OXIDASE 1); 1-aminocyclopropane-1-carboxylate oxidase | chr2:8476239-8477354 REVERSEmoderately similar to ( 328) ACCO_ACTCH 1-aminocyclopropane-1-carboxylate oxidase (EC 1.14.17.4) (ACC oxidase) (Ethylene-forming enzyme) (EFE) - Actinidia chinensis (Kiwi) (Yangtao)moderatel…	11.829	26.339	51.2363	10.2275	24.4217	6.95567	11.595	0.922333	95.932	22.4503	0.701333	14.8171	6.1191	0.0148492	10.3581	1.05428	6.32086	0.131424	14.4683	4.73225	red
M201631	8.58	1.394	0.009967	9.1.1.5_mitochondrial electron transport / ATP synthesis.NADH-DH.complex I.carbonic anhydrase_ moderately similar to ( 432) AT1G19580 | Symbols: GAMMA CA1 | GAMMA CA1 (GAMMA CARBONIC ANHYDRASE 1); carbonate dehydratase | chr1:6774937-6777092 FORWARDmoderately similar to ( 423) loc_os12g07220 12012.m04711 protein protein yrdA, putative, expressed no original description	24.789	26.3383	24.9913	18.8705	21.429	17.6083	25.1913	36.7273	34.6167	24.8727	1.8383	7.21734	0.0436157	0.16617	4.09056	1.10844	1.49974	2.69949	2.659	1.84916	brown
M202406	-2.973	-2.411	0.004494	35.2_not assigned.unknown_ moderately similar to ( 354) AT1G47740 | Symbols: | unknown protein | chr1:17567903-17569035 FORWARDmoderately similar to ( 323) loc_os03g10200 12003.m35075 protein expressed protein no original description	5.90033	4.79233	2.27867	5.2495	5.756	5.02333	2.83033	1.28233	1.06533	3.25267	1.12517	2.48424	0.202082	1.62422	0.733018	0.677148	0.678263	0.290331	0.240005	0.378685	turquoise
M202739	64.299	1.761	0.011	20.2.2_stress.abiotic.cold_ weakly similar to ( 110) AT2G21060 | Symbols: ATGRP2B | ATGRP2B (GLYCINE-RICH PROTEIN 2B); DNA binding / nucleic acid binding / zinc ion binding | chr2:9036983-9037588 REVERSEweakly similar to ( 120) GRP2_NICSY Glycine-rich protein 2 - Nicotiana sylvestris (Wood tobacco)weakly similar to ( 108) loc_os02g02870 12002.m05637 protein glycine-rich protein 2, putative, expre…	80.9703	75.351	62.3193	101.776	106.53	55.9223	94.7117	221.386	118.598	160.422	9.93612	59.941	11.3139	12.1297	29.8019	8.22556	6.96482	24.6164	18.9908	14.5017	blue
M203812	-49.2	-1.428	0.02	10.1.1.1_cell wall.precursor synthesis.NDP sugar pyrophosphorylase.GDP mannose_ highly similar to ( 662) AT2G39770 | Symbols: CYT1, VTC1, SOZ1, EMB101, GMP1 | CYT1 (CYTOKINESIS DEFECTIVE 1); mannose-1-phosphate guanylyltransferase/ nucleotidyltransferase | chr2:16589401-16590741 FORWARDvery weakly similar to (50.8) GLGL1_MAIZE Glucose-1-phosphate adenylyltransferase large subunit 1, chloroplast p…	144.398	123.344	134.578	200.029	128.535	212.167	118.314	67.2723	125.169	149.569	2.4471	87.6005	5.91381	32.4293	24.0264	17.1872	6.44428	8.7426	21.3992	5.38913	brown
M203907	-16.59	-1.75	0.218	35.2_not assigned.unknown_ no original description	30.6063	44.9533	17.0813	51.2	29.3627	46.3567	15.993	5.00633	41.9997	25.4483	12.244	38.3106	1.40455	5.19016	7.13499	10.2714	5.74044	1.03698	6.37394	2.82184	brown
M204225	11.096	2.107	0.33	34.16_transport.ABC transporters and multidrug resistance systems_ nearly identical (1679) AT3G21250 | Symbols: ATMRP6, MRP6 | ATMRP6; ATPase, coupled to transmembrane movement of substances | chr3:7457668-7462491 REVERSEweakly similar to ( 110) MDR_ORYSA Putative multidrug resistance protein (P-glycoprotein) - Oryza sativa (Rice)nearly identical (1508) loc_os05g10730 12005.m27737 protein multidr…	8.67633	10.328	4.85333	7.595	11.3187	15.9407	2.08967	26.5547	15.7297	40.12	1.84532	0.780752	0.629017	0.920653	2.25427	3.69253	0.179584	4.29672	2.69271	2.10197	yellow
M204569	30.837	4.036	0.299	26.19_misc.plastocyanin-like_ very weakly similar to (97.8) AT5G20230 | Symbols: ATBCB, BCB | ATBCB (ARABIDOPSIS BLUE-COPPER-BINDING PROTEIN); copper ion binding / electron carrier | chr5:6826626-6827408 FORWARDvery weakly similar to (95.9) BCP_PEA Blue copper protein precursor - Pisum sativum (Garden pea)very weakly similar to (98.2) loc_os06g11490 12006.m05866 protein blue copper protein precur…	9.53567	4.90133	16.0567	13.0485	6.389	12.4137	4.79033	91.043	44.6173	23.5217	3.46683	2.25415	0.534341	3.13743	2.74184	4.15754	1.48334	52.8394	25.5205	6.879	blue
M205662	38.522	2.302	0.159	35.2_not assigned.unknown_ highly similar to ( 588) AT3G19990 | Symbols: | unknown protein | chr3:6965671-6967102 FORWARDhighly similar to ( 509) loc_os02g58150 12002.m77864 protein expressed protein no original description	55.527	29.5187	22.5403	20.878	38.875	6.56933	67.5973	132.158	52.8283	19.8047	3.0355	1.89422	3.11132	4.06728	3.5835	2.21888	11.3256	9.02543	8.89501	6.13287	green
M205780	-2.742	-5.986	0.00377	35.2_not assigned.unknown_ weakly similar to ( 158) AT2G19270 | Symbols: | FUNCTIONS IN: molecular_function unknown; INVOLVED IN: biological_process unknown; LOCATED IN: cellular_component unknown; EXPRESSED IN: 22 plant structures; EXPRESSED DURING: 15 growth stages; CONTAINS InterPro DOMAIN/s: Mitotic checkpoint protein PRCC, C-terminal (InterPro:IPR018800); Has 1029 Blast hits to 488 proteins …	3.077	10.5043	2.24433	2.488	0.0266667	4.38933	0.0523333	0.379667	0.0306667	1.73667	0.919241	5.80619	0.557402	0.0480833	0.0299054	0.623356	0.0397031	0.0902349	0.0268576	0.385085	brown
M206290	-29.117	-1.9	1.769e-05	29.5.11.4.2_protein.degradation.ubiquitin.E3.RING_ highly similar to ( 623) AT1G71020 | Symbols: | armadillo/beta-catenin repeat family protein / U-box domain-containing protein | chr1:26790825-26792357 REVERSEmoderately similar to ( 418) SPL11_ORYSA Spotted leaf protein 11 (Spotted leaf11) (Cell death-related protein SPL11) - Oryza sativa (Rice)highly similar to ( 531) loc_os02g49950 12002.m1002…	59.155	37.3927	46.707	76.708	64.136	85.1717	43.548	20.2757	24.6937	40.8197	6.65906	10.5119	2.04388	15.8887	11.142	5.45466	5.55566	4.01925	4.74889	1.48398	brown
M206314	-48.668	-2.643	0.376	20.2.3_stress.abiotic.drought/salt_ very weakly similar to (53.5) AT3G05890 | Symbols: RCI2B | RCI2B (RARE-COLD-INDUCIBLE 2B) | chr3:1758179-1758452 REVERSEvery weakly similar to (53.9) LTI6B_ORYSA Hydrophobic protein LTI6B (Low temperature-induced protein 6B) - Oryza sativa (Rice)very weakly similar to (53.9) loc_os05g04700 12005.m05001 protein hydrophobic protein LTI6B, putative, expressed no o…	5.927	76.8833	28.1013	202.541	53.6677	135.629	23.397	13.6367	1.86467	79.6133	3.90727	14.2886	4.21127	82.3164	51.0356	49.8188	8.62459	0.890035	1.05783	37.421	green
M206473	11.218	13.096	0.136	35.2_not assigned.unknown_ no original description	1.11333	1.66867	0.722333	1.971	0.422	0.148333	16.915	24.7653	0.928	5.97367	0.756567	0.396491	0.45987	0.274357	0.211851	0.0796513	2.25444	19.6288	0.803682	4.38101	blue
M206910	11.112	2.26	0.298	35.2_not assigned.unknown_ very weakly similar to (77.4) AT4G14450 | Symbols: | unknown protein | chr4:8309519-8309896 FORWARD no original description	10.4107	8.95467	3.76467	5.0685	8.82533	10.6573	4.97633	30.1003	29.168	15.4813	1.88631	7.53612	0.30827	0.871863	3.38819	1.49367	1.31397	6.46551	20.7882	5.42184	yellow
M207727	32.978	1.612	0.478	35.1.26_not assigned.no ontology.DC1 domain containing protein_ highly similar to ( 769) AT1G60420 | Symbols: | DC1 domain-containing protein | chr1:22261978-22264243 FORWARDhighly similar to ( 655) loc_os03g29240 12003.m08198 protein PDI-like protein, putative, expressed no original description	51.5377	38.8293	40.3667	88.2375	59.651	41.088	76.9683	161.94	69.2023	39.2417	2.99968	15.4071	1.38858	30.1433	17.2674	3.97716	2.41819	28.1891	8.26463	3.38978	blue
M207937	202.966	2.492	0.048	18_Co-factor and vitamine metabolism_ highly similar to ( 513) AT5G01410 | Symbols: PDX1, ATPDX1.3, RSR4, PDX1.3, ATPDX1 | RSR4 (REDUCED SUGAR RESPONSE 4); protein heterodimerization/ protein homodimerization | chr5:172576-173505 REVERSEhighly similar to ( 511) PDX1_HEVBR Probable pyridoxin biosynthesis protein ER1 (PDX1 homolog) (Ethylene-inducible protein HEVER) - Hevea brasiliensis (Para rubbe…	105.011	100.3	194.982	218.017	87.958	131.225	200.4	467.769	551.464	136.233	48.0567	37.8619	22.2668	117.081	50.4451	13.529	77.0953	39.6905	110.301	24.0732	yellow
M208152	35.004	43.283	0.736	26.12_misc.peroxidases_ moderately similar to ( 422) AT5G06720 | Symbols: | peroxidase, putative | chr5:2077567-2078857 REVERSEmoderately similar to ( 368) PERX_TOBAC Lignin-forming anionic peroxidase precursor (EC 1.11.1.7) (TOPA) - Nicotiana tabacum (Common tobacco)moderately similar to ( 381) loc_os03g13200 12003.m06766 protein peroxidase 53 precursor, putative, expressed no original descripti…	0.214	3.51733	0.448667	0.0465	0.364333	0.585667	0.182333	140.907	1.925	0.311	0.170994	2.64163	0.0325628	0.0657609	0.168945	0.280837	0.114037	36.8513	0.433522	0.121132	blue
M208322	-14.811	-1.745	0.252	26.6_misc.O-methyl transferases_ highly similar to ( 577) AT5G54160 | Symbols: ATOMT1, OMT1 | ATOMT1 (O-METHYLTRANSFERASE 1); caffeate O-methyltransferase/ myricetin 3'-O-methyltransferase/ quercetin 3-O-methyltransferase | chr5:21982075-21984167 FORWARDhighly similar to ( 613) COMT1_MEDSA Caffeic acid 3-O-methyltransferase (EC 2.1.1.68) (S-adenosysl-L-methionine:caffeic acid 3-O-methyltransferas…	27.6577	19.9707	11.3943	46.7285	37.0173	70.7067	12.6277	19.8527	17.635	29.445	7.52153	5.11563	0.800189	2.0598	7.28604	11.5933	1.04249	4.73025	7.49629	3.81485	brown
M208936	17.523	14.502	0.412	35.1_not assigned.no ontology_ highly similar to ( 734) AT3G23410 | Symbols: | alcohol oxidase-related | chr3:8382860-8386024 FORWARDhighly similar to ( 673) loc_os02g40840 12002.m09169 protein oxidoreductase, putative, expressed no original description	4.96467	2.144	0.161333	0.291	0.554333	0.455667	1.637	60.21	12.6557	0.781667	3.09173	1.57498	0.0265769	0.0438406	0.410115	0.149366	0.569727	6.06221	9.40556	0.312257	blue
M208958	22.507	4.825	0.116	20.2.1_stress.abiotic.heat_ weakly similar to ( 182) AT5G37670 | Symbols: | 15.7 kDa class I-related small heat shock protein-like (HSP15.7-CI) | chr5:14969035-14969448 FORWARDweakly similar to ( 121) HSP24_ORYSA 17.4 kDa class I heat shock protein 4 - Oryza sativa (Rice)weakly similar to ( 149) loc_os06g14240 12006.m06139 protein 17.4 kDa class I heat shock protein 3, putative, expressed no orig…	11.6987	11.395	5.549	2.852	10.7847	1.21533	64.1667	27.8037	21.3437	0.253333	0.937115	15.1448	0.740138	1.07339	5.56522	0.628153	7.70803	8.06389	2.18542	0.169252	green
M210067	21.044	4.362	0.459	35.2_not assigned.unknown_ no original description	6.82733	14.7617	6.654	1.4925	7.85433	3.419	19.6073	5.82767	76.5357	7.242	1.36416	8.43281	0.125204	0.686601	2.74865	0.504027	7.23743	1.24751	22.012	1.97227	red
M210504	16.328	1.662	1	11.4_lipid metabolism.TAG synthesis_ weakly similar to ( 142) AT3G01570 | Symbols: | glycine-rich protein / oleosin | chr3:222152-222778 REVERSEweakly similar to ( 135) OLEO6_GOSHI Oleosin 18.2 kDa - Gossypium hirsutum (Upland cotton)weakly similar to ( 102) loc_os03g49190 12003.m09921 protein oleosin 18 kDa, putative, expressed no original description	1.64667	555.012	35.6303	4.372	75.284	5.81133	6.83933	128.649	28.044	0.456	1.44953	914.041	22.0237	4.85217	129.608	7.02206	5.29583	167.165	35.7484	0.423345	blue
M210560	-1.67	-3.24	0.029	26.1_misc.cytochrome P450_ moderately similar to ( 358) AT1G75130 | Symbols: CYP721A1 | CYP721A1; electron carrier/ heme binding / iron ion binding / monooxygenase/ oxygen binding | chr1:28200073-28201911 REVERSEweakly similar to ( 198) C72A1_CATRO Cytochrome P450 72A1 (EC 1.3.3.9) (CYPLXXII) (Secologanin synthase) (SLS) - Catharanthus roseus (Rosy periwinkle) (Madagascar periwinkle)moderately si…	1.36633	2.74467	2.655	1.8605	2.26867	4.89733	0.392	0.287	1.05567	1.24833	0.390861	2.91362	0.843714	0.154856	0.710054	0.994992	0.148462	0.226038	0.23063	0.452166	pink
M211616	3.499	2.326	0.006433	34.16_transport.ABC transporters and multidrug resistance systems_ highly similar to ( 945) AT3G54540 | Symbols: ATGCN4 | ATGCN4; transporter | chr3:20190393-20192564 FORWARDvery weakly similar to (73.9) CYSA_MESVI Probable sulfate/thiosulfate import ATP-binding protein cysA (EC 3.6.3.25) (Sulfate-transporting ATPase) - Mesostigma viridehighly similar to ( 827) loc_os03g32630 12003.m08505 protein…	4.248	7.57267	2.223	2.7685	3.332	2.20067	7.35533	8.019	5.629	3.54067	0.213586	11.4145	0.248749	0.456084	0.125797	0.659458	0.661012	0.586504	0.164794	0.417562	brown
M212045	-45.266	-2.996	0.478	17.6.3_hormone metabolism.gibberelin.induced-regulated-responsive-activated_ very weakly similar to (98.6) AT3G02885 | Symbols: GASA5 | GASA5 (GAST1 PROTEIN HOMOLOG 5) | chr3:638323-639011 REVERSEvery weakly similar to (84.0) loc_os09g24840 12009.m22085 protein GAST1 protein precursor, putative, expressed no original description	49.63	174.729	21.9823	1.2395	67.097	15.3447	20.2103	10.254	31.837	28.4273	11.2362	104.425	2.32708	0.296278	20.481	6.05692	5.58166	4.52972	20.587	5.11491	turquoise
M212150	-6.441	-1.789	0.011	21.1_redox.thioredoxin_ very weakly similar to (52.0) AT2G35010 | Symbols: ATO1 | ATO1 (Arabidopsis thioredoxin O1) | chr2:14754398-14755888 FORWARDvery weakly similar to (50.4) loc_os06g45510 12006.m32140 protein thioredoxin domain-containing protein 2, putative, expressed no original description	12.835	12.9987	14.581	12.924	19.5837	15.6797	14.741	3.90667	8.76133	5.263	1.09557	3.49942	1.44599	2.65589	3.4572	1.57266	0.111122	0.329099	2.79911	0.45436	yellow
M212156	-6.838	-1.899	0.025	10.1.6_cell wall.precursor synthesis.GAE_ highly similar to ( 712) AT4G30440 | Symbols: GAE1 | GAE1 (UDP-D-GLUCURONATE 4-EPIMERASE 1); UDP-glucuronate 4-epimerase/ catalytic | chr4:14881976-14883265 REVERSEvery weakly similar to (88.6) ARAE2_ORYSA Probable UDP-arabinose 4-epimerase 2 (EC 5.1.3.5) (UDP-D-xylose 4-epimerase 2) (UDP-galactose 4-epimerase-like protein 2) (OsUEL-2) - Oryza sativa (Ric…	17.6707	20.5717	4.05433	19.6495	12.8353	13.3203	8.94167	3.42533	11.588	6.47667	2.6653	2.77482	0.414779	6.69701	0.272383	4.31931	1.0092	1.39831	2.16027	1.45494	turquoise
M212980	-89.21	-1.783	0.621	20.2.2_stress.abiotic.cold_ moderately similar to ( 228) AT4G37220 | Symbols: | stress-responsive protein, putative | chr4:17515106-17515969 FORWARDmoderately similar to ( 240) loc_os03g55850 12003.m10496 protein cold acclimation protein COR413-PM1, putative, expressed no original description	70.204	125.804	181.423	414.982	86.4473	356.086	77.8577	32.1783	53.924	291.91	6.82325	79.3725	3.71234	48.7882	10.6437	12.7082	2.39801	2.59748	0.567379	9.87715	green
M212988	-26.504	-55.658	0.446	31.1_cell.organisation_ very weakly similar to (68.9) AT3G12360 | Symbols: ITN1 | ITN1 (INCREASED TOLERANCE TO NACL); protein binding | chr3:3934146-3936495 FORWARDvery weakly similar to (67.0) loc_os01g61990 12001.m12322 protein protein binding protein, putative, expressed no original description	0.274333	2.93567	0	27.871	10.393	123.648	0.588	0.802333	0	0.549667	0.281774	4.97772	0	9.20512	2.5292	13.2812	0.224167	0.290397	0	0.405081	pink
M213184	-14.803	-1.974	0.003604	35.2_not assigned.unknown_ moderately similar to ( 416) AT1G10020 | Symbols: | unknown protein | chr1:3269939-3271732 REVERSEmoderately similar to ( 402) loc_os07g04150 12007.m04884 protein expressed protein no original description	40.1567	31.2977	18.8337	32.1845	27.4173	28.4887	16.0607	12.8603	3.76533	28.127	4.60527	11.0282	0.630219	7.09157	3.34711	4.72975	4.23223	4.7576	0.479116	2.7377	red
M213291	-61.912	-1.691	0.317	26.2_misc.UDP glucosyl and glucoronyl transferases_ highly similar to ( 763) AT4G02500 | Symbols: ATXT2, XXT2, XT2 | XT2 (UDP-XYLOSYLTRANSFERASE 2); UDP-xylosyltransferase/ transferase/ transferase, transferring glycosyl groups / xyloglucan 6-xylosyltransferase | chr4:1101638-1103345 FORWARDhighly similar to ( 684) loc_os03g18820 12003.m101316 protein glycosyltransferase 5, putative, expressed no…	252.265	64.377	73.6347	218.721	140.519	187.787	142.318	11.437	81.496	123.032	47.2087	22.5923	19.3714	42.2461	6.99956	25.5258	14.8981	4.66476	5.80347	1.57664	brown
M213770	-13.648	-2.331	0.472	34.13_transport.peptides and oligopeptides_ highly similar to ( 864) AT2G40460 | Symbols: | proton-dependent oligopeptide transport (POT) family protein | chr2:16897123-16901171 FORWARDhighly similar to ( 582) loc_os03g04570 12003.m05985 protein peptide transporter PTR2, putative, expressed no original description	10.2707	14.457	11.376	78.204	13.7567	35.295	6.183	3.6	9.19833	22.03	2.34048	3.92352	0.173675	16.7839	4.89879	12.8769	2.3136	1.98846	3.37915	8.54721	green
M214283	-1.859	-3.657	0.009447	35.2_not assigned.unknown_ no original description	2.509	4.121	1.33367	1.1295	4.29033	1.55967	0.251	0.062	0.737	1.74833	0.105304	1.08675	0.195308	0.168999	1.23423	0.536392	0.152233	0.003	0.196405	0.151533	blue
M214579	-5.056	-2.105	0.0003434	33.99_development.unspecified_ highly similar to ( 745) AT2G39210 | Symbols: | nodulin family protein | chr2:16366287-16368231 REVERSEhighly similar to ( 633) loc_os03g58580 12003.m10763 protein nitrate and chloride transporter, putative, expressed no original description	12.396	9.59633	10.5523	8.5215	6.06533	11.143	5.522	2.097	3.111	7.57933	1.29918	3.68667	0.758436	0.0671751	0.527062	1.87904	0.650428	0.764665	1.21708	0.807709	blue
M214714	24.292	2.253	1	16.2_secondary metabolism.phenylpropanoids_ moderately similar to ( 410) AT5G17540 | Symbols: | transferase family protein | chr5:5782061-5783682 REVERSEweakly similar to ( 152) HCBT1_DIACA Anthranilate N-benzoyltransferase protein 1 (EC 2.3.1.144) (Anthranilate N-hydroxycinnamoyl/benzoyltransferase 1) - Dianthus caryophyllus (Carnation) (Clove pink)moderately similar to ( 412) loc_os10g35950 120…	0.487667	37.603	39.2637	29.5225	2.08367	3.19133	135.699	6.47467	12.905	19.6267	0.231355	7.74772	3.74777	1.20279	0.562971	0.128469	11.9515	0.941858	5.3612	3.7672	magenta
M214824	33.852	1.635	0.004428	29.2.1.2.2.12_protein.synthesis.ribosomal protein.eukaryotic.60S subunit.L12_ moderately similar to ( 296) AT5G60670 | Symbols: | 60S ribosomal protein L12 (RPL12C) | chr5:24381066-24381566 REVERSEmoderately similar to ( 242) RL12_CHLRE 60S ribosomal protein L12 (Fragment) - Chlamydomonas reinhardtiimoderately similar to ( 309) loc_os04g50990 12004.m09996 protein 60S ribosomal protein L12, putati…	60.3627	47.806	42.7417	39.475	60.5053	53.0717	60.3733	126.37	77.742	84.1643	4.29971	30.1924	1.85965	4.43356	8.34629	7.2195	1.4909	10.8419	12.1371	2.71277	yellow
M214843	-14.049	-2.693	0.083	35.2_not assigned.unknown_ moderately similar to ( 255) AT3G18050 | Symbols: | unknown protein | chr3:6180931-6182593 FORWARDweakly similar to ( 132) loc_os07g37156 12007.m79903 protein expressed protein no original description	24.5333	53.5733	3.51367	12.2475	28.185	16.1513	8.99367	3.712	11.7953	8.691	11.8835	18.303	0.562998	8.08577	16.8389	1.99025	3.32477	2.04725	9.69091	3.28023	turquoise
M215232	-2.38	-2.301	0.033	31.1_cell.organisation_ highly similar to ( 890) AT4G26700 | Symbols: ATFIM1 | ATFIM1; actin binding | chr4:13463760-13466927 FORWARDhighly similar to ( 828) loc_os02g48740 12002.m09908 protein fimbrin 1, putative, expressed no original description	1.43633	17.295	2.498	5.382	3.731	5.55633	1.00567	3.09233	0.383667	2.836	0.607298	17.8568	0.43667	1.04793	0.538083	2.22222	0.171512	0.504357	0.194839	0.263956	black
M215375	-61.931	-1.887	1	29.4_protein.postranslational modification_ moderately similar to ( 245) AT4G30960 | Symbols: CIPK6, SIP3, SNRK3.14, ATCIPK6 | SIP3 (SOS3-INTERACTING PROTEIN 3); ATP binding / kinase/ protein kinase/ protein serine/threonine kinase | chr4:15067400-15068725 FORWARDweakly similar to ( 143) CIPK1_ORYSA CIPK-like protein 1 (EC 2.7.11.1) (OsCK1) - Oryza sativa (Rice)weakly similar to ( 196) loc_os08g3…	86.566	12.3817	5.68567	56.373	78.8427	521.841	77.6167	96.106	10.0903	95.314	20.9873	5.19811	3.14643	11.8384	8.16382	98.88	6.81363	6.24306	3.80646	4.67965	pink
M215414	14.246	25.066	0.765	26.12_misc.peroxidases_ moderately similar to ( 359) AT5G06720 | Symbols: | peroxidase, putative | chr5:2077567-2078857 REVERSEmoderately similar to ( 309) PERX_TOBAC Lignin-forming anionic peroxidase precursor (EC 1.11.1.7) (TOPA) - Nicotiana tabacum (Common tobacco)moderately similar to ( 320) loc_os03g13200 12003.m06766 protein peroxidase 53 precursor, putative, expressed no original descripti…	0.613	2.78067	0.447333	0.1025	0.991333	0.273667	0.011	58.4947	0.775333	0.07	0.283343	2.79585	0.0739211	0.0586899	0.651817	0.0696012	0.0190526	15.5501	0.131043	0.0611474	blue
M215747	16.523	1.537	0.441	29.5.11_protein.degradation.ubiquitin_ highly similar to ( 784) AT2G03890 | Symbols: | phosphatidylinositol 3- and 4-kinase family protein | chr2:1186199-1188151 FORWARDhighly similar to ( 773) loc_os06g17290 12006.m06441 protein phosphatidylinositol 3- and 4-kinase family protein, expressed no original description	52.608	51.5723	19.4297	12.9755	44.7983	17.4433	43.192	78.2663	42.3583	25.428	2.85476	33.93	0.522885	1.70342	2.02734	2.76813	0.860439	2.18977	12.2581	2.81025	green
M216638	64.998	9.964	0.658	26.22_misc.short chain dehydrogenase/reductase (SDR)_ moderately similar to ( 283) AT1G01800 | Symbols: | short-chain dehydrogenase/reductase (SDR) family protein | chr1:293595-294888 FORWARDmoderately similar to ( 266) loc_os04g44950 12004.m09449 protein carbonyl reductase 1, putative, expressed no original description	2.312	7.16633	13.8333	10.3535	4.29167	6.45567	9.52967	257.287	3.93733	18.241	0.943124	3.80786	1.12946	1.84343	1.78382	0.617649	2.11159	56.6764	1.64751	5.04686	blue
M216688	138.118	2.398	0.234	26.22_misc.short chain dehydrogenase/reductase (SDR)_ moderately similar to ( 353) AT3G55290 | Symbols: | short-chain dehydrogenase/reductase (SDR) family protein | chr3:20502653-20503730 FORWARDvery weakly similar to (94.4) FABG3_BRANA 3-oxoacyl-[acyl-carrier-protein] reductase 3, chloroplast precursor (EC 1.1.1.100) (3-ketoacyl-acyl carrier protein reductase 3) - Brassica napus (Rape)moderately…	42.024	284.155	150.242	57.412	37.2317	106.64	389.624	41.0393	395.971	120.952	7.87095	132.533	10.3158	7.7513	8.87808	12.8588	21.0275	7.22428	46.6998	11.9679	red
M216765	-21.963	-1.595	0.174	29.4_protein.postranslational modification_ highly similar to ( 640) AT1G01140 | Symbols: CIPK9, PKS6 | CIPK9 (CBL-INTERACTING PROTEIN KINASE 9); ATP binding / kinase/ protein kinase/ protein serine/threonine kinase | chr1:64398-67512 REVERSEhighly similar to ( 551) CIPK1_ORYSA CIPK-like protein 1 (EC 2.7.11.1) (OsCK1) - Oryza sativa (Rice)highly similar to ( 614) loc_os03g03510 12003.m34994 prot…	68.071	93.9767	43.847	57.4005	86.9237	71.7027	62.7843	23.5653	33.55	27.6707	10.8801	118.012	1.21073	4.34517	31.7025	2.13434	4.40076	2.9622	7.59639	5.15977	yellow
M217215	-11.421	-4.953	0.288	1.1.1.1_PS.lightreaction.photosystem II.LHC-II_ weakly similar to ( 114) AT1G29930 | Symbols: CAB1, AB140, CAB140, LHCB1.3 | CAB1 (CHLOROPHYLL A/B BINDING PROTEIN 1); chlorophyll binding | chr1:10478071-10478874 FORWARDweakly similar to ( 123) CB22_TOBAC Chlorophyll a-b binding protein 21, chloroplast precursor (LHCII type I CAB-21) (LHCP) - Nicotiana tabacum (Common tobacco)very weakly similar t…	2.835	36.6437	4.128	19.41	13.6057	1.568	2.581	6.52433	1.91867	0.533333	1.03033	14.9903	1.93401	10.8456	11.3569	0.304685	0.867092	1.32094	0.774226	0.226505	turquoise
M217451	21.438	8.091	0.639	26.22_misc.short chain dehydrogenase/reductase (SDR)_ moderately similar to ( 291) AT3G61220 | Symbols: | short-chain dehydrogenase/reductase (SDR) family protein | chr3:22663025-22664316 FORWARDvery weakly similar to (58.5) SDR1_PICAB Short-chain type dehydrogenase/reductase (EC 1.-.-.-) - Picea abies (Norway spruce) (Picea excelsa)moderately similar to ( 276) loc_os04g44950 12004.m09449 protein…	0.629333	151.209	7.323	3.8285	1.82533	2.95567	4.85633	85.375	2.852	4.762	0.566087	258.215	0.400364	1.23956	1.71752	0.595117	0.796815	12.518	2.35284	1.90575	blue
M217803	96.784	12.106	0.419	20.1_stress.biotic_ moderately similar to ( 333) AT5G24090 | Symbols: | acidic endochitinase (CHIB1) | chr5:8143805-8145153 REVERSEmoderately similar to ( 374) CHIA_PHAAN Acidic endochitinase precursor (EC 3.2.1.14) - Phaseolus angularis (Adzuki bean) (Vigna angularis)moderately similar to ( 365) loc_os07g19040 12007.m06343 protein acidic endochitinase precursor, putativeTrbL PRK08026 Hia no orig…	14.8413	22.868	12.3147	17.1495	5.409	1.36033	337.173	41.1597	3.62533	40.0397	8.6908	31.3623	6.64573	3.89687	1.2282	1.4899	41.559	28.7021	3.40222	23.9956	magenta
M218691	20.639	2.498	1	20.1_stress.biotic_ moderately similar to ( 353) AT5G24090 | Symbols: | acidic endochitinase (CHIB1) | chr5:8143805-8145153 REVERSEmoderately similar to ( 402) CHIA_CICAR Acidic endochitinase precursor (EC 3.2.1.14) - Cicer arietinum (Chickpea) (Garbanzo)moderately similar to ( 387) loc_os07g19040 12007.m06343 protein acidic endochitinase precursor, putative no original description	72.388	1.864	0.755333	3.1635	0.663	0.699333	1.229	2.31333	0.684	133.434	34.0676	0.985323	0.470111	1.78686	0.17088	0.377267	0.2974	1.23171	0.54141	41.8555	black
M218699	1091.29	1.674	1	20.1_stress.biotic_ moderately similar to ( 260) AT1G20030 | Symbols: | pathogenesis-related thaumatin family protein | chr1:6945850-6947017 FORWARDmoderately similar to ( 463) TP1A_MALDO Thaumatin-like protein 1a precursor (Allergen Mal d 2) (Mdtl1) (Pathogenesis-related protein 5a) (PR-5a) - Malus domestica (Apple) (Malus sylvestris)moderately similar to ( 259) loc_os10g05660 12010.m03970 prote…	750.318	2225.27	446.392	4602.86	1463.18	686.349	572.987	8798.25	35.1603	1436.42	203.092	1928.53	119.742	546.026	429.315	254.12	124.069	809.572	43.4391	172.961	blue
M219042	-13.561	-3.031	6.45e-21	35.2_not assigned.unknown_ no original description	19.7237	24.2943	23.0593	15.909	16.552	20.4487	7.11533	6.39933	5.21567	7.98033	4.91964	5.07356	1.59092	0.568514	4.8062	3.18396	1.90538	0.311617	1.63289	0.461747	blue
M219062	81.807	4.767	0.872	16.2_secondary metabolism.phenylpropanoids_ weakly similar to ( 162) AT4G35160 | Symbols: | O-methyltransferase family 2 protein | chr4:16730989-16732808 REVERSEmoderately similar to ( 253) 7OMT8_MEDSA Isoflavone-7-O-methyltransferase 8 (EC 2.1.1.150) (Isoflavone-O-methyltransferase 8) (7-IOMT-8) - Medicago sativa (Alfalfa)moderately similar to ( 250) loc_os12g25450 12012.m06370 protein O-methylt…	12.2653	26.5703	20.4637	1.8045	25.6293	49.7613	379.647	0.578667	19.1637	14.7143	15.0895	21.4972	5.48919	1.57473	16.4716	10.6753	60.8094	0.522847	17.9895	7.81284	magenta
M219184	43.639	1.455	0.006165	29.5.1_protein.degradation.subtilases_ nearly identical (1030) AT3G14067 | Symbols: | subtilase family protein | chr3:4658421-4660754 REVERSEhighly similar to ( 880) loc_os02g53860 12002.m10415 protein subtilisin-like protease precursor, putative, expressed no original description	94.066	63.2317	86.0793	161.754	80.628	84.401	142.681	124.596	112.949	177.969	15.1322	53.622	1.50535	18.9455	8.05623	4.78583	12.2948	13.3096	11.3602	20.326	blue
M219689	16.15	1.363	0.033	35.1_not assigned.no ontology_ highly similar to ( 512) AT3G48530 | Symbols: KING1 | KING1 (SNF1-RELATED PROTEIN KINASE REGULATORY SUBUNIT GAMMA 1) | chr3:17987559-17989592 FORWARDmoderately similar to ( 496) loc_os04g31340 12004.m08236 protein AKIN gamma, putative, expressed no original description	35.976	22.803	53.1963	65.047	41.96	45.7117	52.0137	62.289	54.767	73.6447	10.3062	17.3249	1.30704	14.3642	5.08807	3.62892	5.10482	5.30952	15.1103	5.20712	turquoise
M219737	19.471	1.774	0.241	17.5.2_hormone metabolism.ethylene.signal transduction_ highly similar to ( 775) AT3G23150 | Symbols: ETR2 | ETR2 (ethylene response 2); ethylene binding / glycogen synthase kinase 3/ protein histidine kinase/ receptor | chr3:8255156-8257560 FORWARDmoderately similar to ( 406) ETR1_MALDO Ethylene receptor (EC 2.7.13.3) - Malus domestica (Apple) (Malus sylvestris)highly similar to ( 630) loc_os04g…	43.4807	6.29467	12.1057	31.6205	26.5913	30.2913	28.232	29.3973	62.7393	58.1553	10.6994	6.54442	1.01196	22.3651	4.45727	0.351218	1.13468	8.71021	30.2581	2.94853	red
M219780	12.35	1.7	1	30.3_signalling.calcium_ moderately similar to ( 246) AT3G43810 | Symbols: CAM7 | CAM7 (CALMODULIN 7); calcium ion binding | chr3:15664619-15666355 REVERSEmoderately similar to ( 246) CALM_SPIOL Calmodulin (CaM) - Spinacia oleracea (Spinach)moderately similar to ( 246) loc_os07g48780 12007.m29366 protein calmodulin, putative, expressed no original description	23.0803	14.352	39.7587	36.18	3.01333	6.53733	6.60667	7.152	94.0917	12.1553	4.0179	19.9091	7.87278	2.57104	1.77522	0.625439	3.3524	1.0181	16.2357	1.10825	red
M221381	-3.871	-2.657	0.012	18.3_Co-factor and vitamine metabolism.riboflavin_ highly similar to ( 554) AT4G21470 | Symbols: ATFMN/FHY | ATFMN/FHY (riboflavin kinase/FMN hydrolase); FMN adenylyltransferase/ riboflavin kinase | chr4:11431284-11433197 FORWARDhighly similar to ( 549) loc_os10g32730 12010.m21912 protein haloacid dehalogenase-like hydrolase domain-containing protein 1A, putative, expressed no original description	11.0663	6.869	1.94633	10.159	4.979	5.51933	1.041	3.50233	3.18467	1.61633	1.74036	3.83325	0.905488	0.205061	2.28535	2.41977	0.184965	0.973314	0.988344	0.264519	brown
M221766	-2.755	-7.056	0.0007826	35.1_not assigned.no ontology_ very weakly similar to (59.3) AT4G05030 | Symbols: | heavy-metal-associated domain-containing protein | chr4:2576790-2577974 REVERSEvery weakly similar to (69.7) loc_os04g39370 12004.m08926 protein metal ion binding protein, putative no original description	6.30333	9.08167	1.38667	4.316	4.218	3.07333	0.275	1.12133	0.315667	0.108	0.608064	14.9899	0.595853	0.292742	1.68826	0.744406	0.116202	0.463012	0.279565	0.100955	turquoise
M221966	-57.9	-1.891	0.042	30.8_signalling.misc_ weakly similar to ( 119) AT3G16570 | Symbols: RALFL23 | RALFL23 (ralf-like 23); signal transducer | chr3:5644748-5645164 FORWARDvery weakly similar to (98.6) loc_os12g35670 12012.m07360 protein RALF precursor, putative, expressed no original description	158.558	74.3263	42.404	156.699	122.044	177.826	95.231	16.8747	64.0363	83.8547	33.7844	42.3956	3.72527	50.7901	5.33614	49.8276	13.4548	3.13656	6.69563	17.4669	brown
M222749	-3.711	-1.996	0.004702	17.2.3_hormone metabolism.auxin.induced-regulated-responsive-activated_ weakly similar to ( 168) AT3G07390 | Symbols: AIR12 | AIR12; extracellular matrix structural constituent | chr3:2365452-2366273 FORWARDvery weakly similar to (81.6) PSB2_ORYSA Proteasome subunit beta type 2 (EC 3.4.25.1) (20S proteasome alpha subunit D) (20S proteasome subunit beta-4) - Oryza sativa (Rice)weakly similar to ( …	7.76667	8.197	4.202	6.7805	8.05967	9.47833	3.95367	2.89133	4.157	3.90567	2.24828	1.85576	0.800442	1.9	2.23332	0.879347	1.30878	0.51633	0.178426	1.0638	brown
M223243	-71.199	-1.52	0.714	5.2_fermentation.PDC_ highly similar to ( 976) AT4G33070 | Symbols: | pyruvate decarboxylase, putative | chr4:15952519-15954676 REVERSEhighly similar to ( 915) PDC2_TOBAC Pyruvate decarboxylase isozyme 2 (EC 4.1.1.1) (PDC) - Nicotiana tabacum (Common tobacco)highly similar to ( 915) loc_os03g18220 12003.m101116 protein pyruvate decarboxylase isozyme 2, putative, expressed no original description	149.812	58.4993	248.586	306.082	188.311	310.763	72.5937	72.912	85.8793	316.027	9.03704	37.5672	7.12263	22.5249	9.18956	38.0406	1.50963	7.25671	26.6181	23.6909	green
M223309	22.799	2.175	0.279	7.1.2_OPP.oxidative PP.6-phosphogluconolactonase_ moderately similar to ( 347) AT1G13700 | Symbols: | glucosamine/galactosamine-6-phosphate isomerase family protein | chr1:4694475-4695600 REVERSEmoderately similar to ( 346) loc_os07g41280 12007.m079584 protein 6-phosphogluconolactonase, putative, expressed no original description	21.117	14.5533	14.4273	26.2885	24.6373	18.339	24.316	78.875	51.6463	13.9953	4.05814	1.7784	1.01158	10.2962	6.70541	0.965051	2.00249	26.7096	19.8964	1.06308	blue
M223568	28.171	2.167	0.702	20.2.1_stress.abiotic.heat_ weakly similar to ( 189) AT5G59720 | Symbols: HSP18.2 | HSP18.2 (heat shock protein 18.2) | chr5:24062632-24063117 FORWARDweakly similar to ( 189) HSP11_DAUCA 17.8 kDa class I heat shock protein (Clone DCHSP17.7) - Daucus carota (Carrot)weakly similar to ( 175) loc_os01g04380 12001.m07073 protein 16.9 kDa class I heat shock protein 2, putative, expressed no original de…	31.3123	7.22333	26.976	3.5585	71.0807	1.12933	119.383	43.4897	31.334	15.0113	6.45064	3.01719	5.87089	0.357089	38.6976	0.907084	21.5459	21.4167	1.80752	7.76937	green
M223749	16.925	2.043	1	35.2_not assigned.unknown_ weakly similar to ( 158) AT5G40690 | Symbols: | INVOLVED IN: biological_process unknown; EXPRESSED IN: 18 plant structures; EXPRESSED DURING: 10 growth stages; CONTAINS InterPro DOMAIN/s: EF-HAND 1 (InterPro:IPR018247); BEST Arabidopsis thaliana protein match is: unknown protein (TAIR:AT2G41730.1); Has 208 Blast hits to 177 proteins in 46 species: Archae - 0; Bacteria -…	16.5563	12.4963	6.199	13.43	17.8717	25.27	14.6743	13.2567	93.659	11.014	3.1619	8.80589	0.641748	1.95444	10.42	4.40345	3.62848	4.45608	89.0766	2.65104	red
M223905	-37.234	-2.794	0.002911	1.3.13_PS.calvin cycle.rubisco interacting_ highly similar to ( 728) AT2G39730 | Symbols: RCA | RCA (RUBISCO ACTIVASE); ADP binding / ATP binding / enzyme regulator/ ribulose-1,5-bisphosphate carboxylase/oxygenase activator | chr2:16571174-16573345 REVERSEhighly similar to ( 738) RCA_MALDO Ribulose bisphosphate carboxylase/oxygenase activase, chloroplast precursor (RuBisCO activase) (RA) - Malus …	77.1447	69.479	67.5597	49.816	41.929	7.509	21.114	29.8193	17.5617	14.5053	11.1586	60.3476	12.0887	2.62619	14.3892	2.04764	6.91153	3.66243	12.7245	6.54496	turquoise
M224740	-3.66	-1.897	0.009393	27.3.20_RNA.regulation of transcription.G2-like transcription factor family, GARP_ highly similar to ( 580) AT3G16857 | Symbols: ARR1 | ARR1 (ARABIDOPSIS RESPONSE REGULATOR 1); transcription factor/ two-component response regulator | chr3:5756113-5759139 FORWARDweakly similar to ( 103) PRR37_ORYSA Two-component response regulator-like PRR37 (Pseudo-response regulator 37) (OsPRR37) - Oryza sativa …	8.04533	8.12433	5.138	5.6585	6.718	7.30133	4.417	3.386	4.75433	3.76567	1.54025	6.90085	0.413378	1.48846	1.0392	0.846629	0.474317	0.324532	0.412355	0.407257	turquoise
M224741	-16.451	-2.208	0.041	10.2.2_cell wall.cellulose synthesis.COBRA_ highly similar to ( 879) AT4G16120 | Symbols: ATSEB1, COBL7, SEB1 | COBL7 (COBRA-LIKE 7) | chr4:9116591-9119138 REVERSEweakly similar to ( 158) COBL7_ORYSA COBRA-like 7 protein precursor (BRITTLE CULM1-like 3 protein) - Oryza sativa (Rice)highly similar to ( 673) loc_os03g18910 12003.m07310 protein COBRA-like protein 7 precursor, putative, expressed no …	60.4113	19.4507	9.07067	21.701	31.2673	30.7117	9.77967	6.005	19.3593	19.317	6.73162	10.5564	0.4343	3.72787	1.02882	10.7393	0.703612	0.928503	1.07402	2.81363	brown
M224857	-5.443	-2.71	0.00519	11.1.9_lipid metabolism.FA synthesis and FA elongation.long chain fatty acid CoA ligase_ highly similar to ( 605) AT2G47240 | Symbols: LACS1 | long-chain-fatty-acid--CoA ligase family protein / long-chain acyl-CoA synthetase family protein | chr2:19393835-19397616 FORWARDweakly similar to ( 110) 4CL1_ORYSA 4-coumarate--CoA ligase 1 (EC 6.2.1.12) (4CL 1) (4-coumaroyl-CoA synthase 1) - Oryza sativa…	8.68533	10.113	4.47167	9.191	14.1783	6.30067	5.077	2.566	3.157	1.93533	4.1096	2.41337	0.284795	3.01793	7.90349	1.77762	2.937	1.05055	2.42252	0.792417	turquoise
M225335	28.773	1.794	0.056	1.1.5.2_PS.lightreaction.other electron carrier (ox/red).ferredoxin_ weakly similar to ( 185) AT2G27510 | Symbols: ATFD3 | ATFD3 (ferredoxin 3); 2 iron, 2 sulfur cluster binding / electron carrier/ iron-sulfur cluster binding | chr2:11758281-11758748 REVERSEweakly similar to ( 181) FER3_MAIZE Ferredoxin-3, chloroplast precursor (Ferredoxin III) (Fd III) - Zea mays (Maize)weakly similar to ( 177) …	46.6197	24.4167	46.429	20.361	41.3227	25.929	59.9647	103.987	65.0207	31.02	6.36233	15.2543	1.53342	2.93591	8.13721	1.74972	8.30667	5.08657	5.80417	3.52003	brown
M225450	-5.105	-6.678	0.004428	17.7.1.5_hormone metabolism.jasmonate.synthesis-degradation.12-Oxo-PDA-reductase_ highly similar to ( 628) AT1G76690 | Symbols: OPR2, ATOPR2 | OPR2 | chr1:28778976-28780355 FORWARDhighly similar to ( 555) loc_os06g11240 12006.m05841 protein 12-oxophytodienoate reductase 2, putative, expressed no original description	0.329	25.7733	8.755	6.102	3.52833	13.8803	0.743667	1.11833	0.721667	1.01267	0.308968	38.6703	0.535572	2.36174	1.09825	1.73113	0.194449	0.83414	0.272386	0.292548	pink
M225641	-4.388	-1.465	0.046	10.6.2_cell wall.degradation.mannan-xylose-arabinose-fucose_ nearly identical (1295) AT1G58370 | Symbols: RXF12, ATXYN1 | RXF12; endo-1,4-beta-xylanase/ hydrolase, hydrolyzing O-glycosyl compounds | chr1:21684751-21688209 FORWARDvery weakly similar to (58.2) POLB_MAIZE Putative Pol polyprotein from transposon element Bs1 (ORF 1) - Zea mays (Maize)nearly identical (1009) loc_os07g27320 12007.m0700…	13.7493	14.8493	13.9603	16.6815	16.5663	10.51	9.643	9.694	11.259	7.13333	0.747032	5.12883	0.373932	1.93959	0.640086	0.995597	0.565653	0.46923	1.38214	0.561926	turquoise
M225643	-44.845	-1.624	0.404	9.9_mitochondrial electron transport / ATP synthesis.F1-ATPase _ very weakly similar to ( 100) AT1G51650 | Symbols: | ATP synthase epsilon chain, mitochondrial | chr1:19152680-19153641 FORWARDvery weakly similar to ( 100) ATP5E_IPOBA ATP synthase epsilon chain, mitochondrial (EC 3.6.3.14) - Ipomoea batatas (Sweet potato) (Batate)very weakly similar to (92.0) loc_os08g15170 12008.m05640 protein AT…	18.462	162.227	61.7687	160.879	148.377	148.146	68.201	131.795	21.3377	66.3333	0.708002	50.1912	6.25875	21.4543	20.7726	11.391	16.0923	32.8966	5.90483	8.10149	black
M226913	-6.514	-2.829	0.008893	34.13_transport.peptides and oligopeptides_ moderately similar to ( 252) AT1G09930 | Symbols: ATOPT2 | ATOPT2; oligopeptide transporter | chr1:3227490-3230043 REVERSEmoderately similar to ( 240) loc_os02g46860 12002.m09722 protein oligopeptide transporter 4, putative, expressed no original description	12.8077	23.909	4.05333	14.498	9.55533	14.0607	1.59333	3.401	8.012	1.238	3.01413	27.3874	2.26971	0.646296	5.55574	6.35898	1.09288	0.766683	3.97715	0.22508	blue
M227098	-34.922	-1.588	1	30.3_signalling.calcium_ moderately similar to ( 298) AT5G04170 | Symbols: | calcium-binding EF hand family protein | chr5:1145579-1147519 FORWARDmoderately similar to ( 298) loc_os12g04240 12012.m26827 protein grancalcin, putative, expressed PRK08026 no original description	90.794	1.445	102.663	8.9375	133.658	199.642	24.8087	7.01467	4.18833	201.519	31.2566	0.648556	7.72211	0.748826	33.6735	27.6786	8.8373	3.66731	0.474875	13.8228	brown
M228056	26.481	11.935	0.841	16.8.3_secondary metabolism.flavonoids.dihydroflavonols_ very weakly similar to (69.3) AT4G10490 | Symbols: | oxidoreductase, 2OG-Fe(II) oxygenase family protein | chr4:6483900-6485179 FORWARD no original description	0	16.142	0	0	5.13433	7.51067	0	115.274	0	0.337333	0	25.18	0	0	2.12461	3.95114	0	26.6113	0	0.305105	blue
M228329	37.882	2.024	0.713	33.2_development.late embryogenesis abundant_ weakly similar to ( 192) AT2G46140 | Symbols: | late embryogenesis abundant protein, putative / LEA protein, putative | chr2:18959163-18960362 FORWARDmoderately similar to ( 234) LEA14_SOYBN Desiccation protectant protein Lea14 homolog - Glycine max (Soybean)weakly similar to ( 192) loc_os05g50710 12005.m09138 protein late embryogenesis abundant prote…	33.1683	45.6647	28.3447	26.217	34.7377	62.1463	62.6993	40.2703	174.503	21.964	0.83347	22.957	0.38773	5.25946	3.64667	3.24085	3.22916	2.69598	63.4867	2.39811	red
M228473	11.147	1.579	1	34.9_transport.metabolite transporters at the mitochondrial membrane_ moderately similar to ( 416) AT1G07030 | Symbols: | mitochondrial substrate carrier family protein | chr1:2158631-2160524 REVERSEvery weakly similar to (90.5) BT1_MAIZE Protein brittle-1, chloroplast precursor - Zea mays (Maize)moderately similar to ( 358) loc_os03g18550 12003.m34847 protein mitochondrial RNA-splicing protein M…	6.88033	10.1903	32.1017	26.6185	4.609	38.7643	2.81967	88.5057	1.866	28.4283	1.31208	1.58499	0.686496	12.3072	0.911151	16.9969	0.378335	18.2489	1.51167	6.55207	blue
M229140	15.205	8.826	0.47	29.5.4_protein.degradation.aspartate protease_ highly similar to ( 525) AT1G03220 | Symbols: | extracellular dermal glycoprotein, putative / EDGP, putative | chr1:787143-788444 FORWARDmoderately similar to ( 290) 7SB1_SOYBN Basic 7S globulin precursor (Bg) (SBg7S) [Contains: Basic 7S globulin high kDa subunit; Basic 7S globulin low kDa subunit] - Glycine max (Soybean)moderately similar to ( 433) …	1.48767	6.51967	4.33233	2.001	0.326333	1.02667	4.63767	46.699	3.27467	13.9817	0.81173	5.85772	1.48756	0.58407	0.384848	0.340133	0.820892	33.0388	1.05698	10.4689	blue
M229364	10.291	3.49	0.293	20.2.99_stress.abiotic.unspecified_ very weakly similar to (52.4) AT1G24020 | Symbols: MLP423 | MLP423 (MLP-LIKE PROTEIN 423) | chr1:8500653-8501458 REVERSEweakly similar to ( 166) MAL12_MALDO Major allergen Mal d 1 (Mal d I) (AP15) - Malus domestica (Apple) (Malus sylvestris)very weakly similar to (68.9) loc_os03g18850 12003.m07305 protein pathogenesis-related protein 1, putative, expressed no o…	0.738333	50.744	13.4417	6.3785	0.931333	0.577667	26.7247	18.5383	7.577	4.85767	0.693502	82.1283	3.26613	4.35083	1.14031	0.322745	13.2373	15.4135	6.9668	3.40732	brown
M229815	2.849	2.188	0.029	35.2_not assigned.unknown_ weakly similar to ( 137) AT5G43680 | Symbols: | unknown protein | chr5:17544074-17545354 FORWARDvery weakly similar to ( 100) loc_os11g34950 12011.m07349 protein expressed protein no original description	2.424	1.56933	2.97167	2.5355	2.11367	2.789	7.20633	5.53167	5.29233	2.95433	0.443061	0.181814	0.265604	0.488611	0.164953	0.474952	0.232509	0.238944	0.378463	0.242966	brown
M230253	-2.527	-1.943	0.049	35.2_not assigned.unknown_ weakly similar to ( 131) AT3G17930 | Symbols: | unknown protein | chr3:6142307-6143246 REVERSEweakly similar to ( 126) loc_os01g59080 12001.m12047 protein expressed protein no original description	6.37933	88.688	3.61233	6.162	5.32933	4.72933	2.44033	2.62633	3.28933	2.36067	0.0808352	144.447	0.147409	1.46088	1.73083	0.532686	0.213013	0.200001	0.317651	0.654169	turquoise
M230387	-18.818	-1.99	0.001535	15.2_metal handling.binding, chelation and storage_ highly similar to ( 550) AT4G35050 | Symbols: MSI3, NFC3 | MSI3 (MULTICOPY SUPPRESSOR OF IRA1 3); protein binding | chr4:16682752-16684751 REVERSEvery weakly similar to (65.5) COP1_PEA E3 ubiquitin ligase protein COP1 (EC 6.3.2.-) (Constitutive photomorphogenesis protein 1) - Pisum sativum (Garden pea)moderately similar to ( 422) loc_os03g43890 …	57.0463	27.7247	15.8513	31.727	35.3403	52.22	11.617	22.833	18.9597	22.6113	5.65452	13.1835	2.06087	1.54856	8.47788	9.27303	1.39586	2.441	5.04722	2.76679	brown
M230602	-10.658	-1.642	0.003509	29.4_protein.postranslational modification_ moderately similar to ( 462) AT3G08730 | Symbols: ATPK1, ATPK6, ATS6K1, PK6, PK1, S6K1 | PK1 (PROTEIN-SERINE KINASE 1); kinase/ protein binding / protein kinase/ protein serine/threonine kinase | chr3:2651581-2653363 REVERSEweakly similar to ( 120) CIPK1_ORYSA CIPK-like protein 1 (EC 2.7.11.1) (OsCK1) - Oryza sativa (Rice)moderately similar to ( 475) lo…	17.2007	22.539	29.3567	31.2565	28.5027	27.75	22.244	23.7527	8.85467	11.5743	0.460575	16.2166	2.60592	3.5815	4.99093	2.65846	0.834331	5.29866	3.58175	0.983797	red
M231050	-19.474	-2.018	0.354	11.8.1_lipid metabolism.'exotics' (steroids, squalene etc).sphingolipids_ highly similar to ( 630) AT3G61580 | Symbols: | delta-8 sphingolipid desaturase (SLD1) | chr3:22786253-22787602 FORWARDvery weakly similar to (68.9) CYB5_TOBAC Cytochrome b5 - Nicotiana tabacum (Common tobacco)moderately similar to ( 449) loc_os09g16920 12009.m04952 protein desaturase/cytochrome b5 protein, putative, expres…	31.0213	291.345	12.866	32.228	38.194	91.4067	15.015	9.12933	10.9447	41.41	8.32405	462.247	0.44049	17.2364	14.5944	14.9479	3.5826	1.69003	3.82249	8.33505	brown
M231147	-3.341	-1.726	0.046	29.5.11.4.2_protein.degradation.ubiquitin.E3.RING_ highly similar to ( 527) AT3G07360 | Symbols: PUB9, ATPUB9 | PUB9 (PLANT U-BOX 9) | chr3:2355636-2356613 FORWARDmoderately similar to ( 258) SPL11_ORYSA Spotted leaf protein 11 (Spotted leaf11) (Cell death-related protein SPL11) - Oryza sativa (Rice)moderately similar to ( 408) loc_os02g28720 12002.m08016 protein spotted leaf protein 11, putative…	9.286	10.218	3.69967	7.3585	6.54067	12.3063	3.91833	4.27367	4.788	5.43433	1.33375	2.79344	0.627381	2.89702	1.26814	1.60149	0.923882	0.364933	2.80351	0.380132	brown
M231283	-5.51	-1.406	0.026	35.1_not assigned.no ontology_ nearly identical (1788) AT5G24710 | Symbols: | FUNCTIONS IN: molecular_function unknown; INVOLVED IN: biological_process unknown; LOCATED IN: plasma membrane; EXPRESSED IN: 23 plant structures; EXPRESSED DURING: 14 growth stages; CONTAINS InterPro DOMAIN/s: WD40 repeat-like (InterPro:IPR011046), WD40 repeat, region (InterPro:IPR017986), WD40 repeat (InterPro:IPR0016…	22.9033	10.471	16.2037	17.723	22.44	19.815	14.797	8.661	12.89	17.9283	0.366061	6.46134	0.530949	0.675994	1.2851	4.17999	0.346394	0.783467	1.32171	0.813846	brown
M231597	-11.078	-1.885	0.0002342	34.16_transport.ABC transporters and multidrug resistance systems_ nearly identical (1863) AT2G36910 | Symbols: ATPGP1, PGP1, ABCB1 | ABCB1 (ATP BINDING CASSETTE SUBFAMILY B1); ATPase, coupled to transmembrane movement of substances / auxin efflux transmembrane transporter/ calmodulin binding | chr2:15502162-15507050 FORWARDhighly similar to ( 812) MDR_ORYSA Putative multidrug resistance protein …	28.6697	22.367	16.5023	33.807	16.7113	17.2037	13.0273	8.65567	13.6203	14.7657	4.28829	13.6385	1.35619	3.54402	1.00908	1.86384	0.835931	0.684138	4.85677	1.73093	turquoise
M231619	25.512	3.6	0.871	34.6_transport.sulphate_ highly similar to ( 941) AT3G51895 | Symbols: SULTR3;1, AST12 | SULTR3;1 (SULFATE TRANSPORTER 3;1); secondary active sulfate transmembrane transporter/ sulfate transmembrane transporter/ transporter | chr3:19251503-19255677 REVERSEmoderately similar to ( 365) NO70_SOYBN Early nodulin 70 - Glycine max (Soybean)highly similar to ( 863) loc_os03g06520 12003.m06170 protein su…	9.63367	3.25	18.2553	4.7135	8.28	15.48	6.861	10.0983	111.539	12.8007	8.40321	3.82402	0.888787	3.48109	8.68997	3.10249	1.3619	8.48776	56.9941	4.97647	red
M231674	10.498	3.033	0.366	29.4_protein.postranslational modification_ moderately similar to ( 405) AT5G57050 | Symbols: ABI2 | ABI2 (ABA INSENSITIVE 2); protein serine/threonine phosphatase | chr5:23087720-23089303 FORWARDmoderately similar to ( 403) loc_os01g40094 12001.m10282 protein protein phosphatase 2C ABI2, putative, expressed no original description	7.26167	7.871	3.806	2.813	1.867	14.025	6.71233	8.90067	34.9103	12.1257	1.76661	12.672	1.26455	2.2288	0.33466	3.94479	2.22092	2.82261	17.6102	3.83475	red
M231959	58.452	1.888	4.711e-08	26.1_misc.misc2_ moderately similar to ( 447) AT4G02340 | Symbols: | epoxide hydrolase, putative | chr4:1035722-1037403 FORWARDmoderately similar to ( 377) loc_os05g19150 12005.m06318 protein epoxide hydrolase 2, putative, expressed no original description	49.8027	49.183	98.8247	66.739	54.4247	61.109	119.185	123.657	154.289	100.045	13.0269	43.727	3.22523	7.2733	21.6082	2.64198	18.8683	10.9183	6.1637	9.9825	turquoise
M231967	7.481	2.504	0.009447	15.2_metal handling.binding, chelation and storage_ weakly similar to ( 164) AT2G33740 | Symbols: CUTA | CUTA; copper ion binding | chr2:14269590-14271523 FORWARDweakly similar to ( 125) loc_os10g23204 12010.m05325 protein protein CutA, chloroplast precursor, putative, expressed no original description	7.876	4.58667	2.79133	4.441	5.10767	3.47067	11.1453	18.844	15.9433	3.88967	0.780037	2.96162	0.152919	0.217789	0.308078	0.0974491	1.08938	1.52386	2.0456	0.635484	green
M232080	13.975	1.573	0.687	35.1_not assigned.no ontology_ moderately similar to ( 276) AT3G63060 | Symbols: EDL3 | EDL3 (EID1-like 3) | chr3:23300638-23301456 REVERSEmoderately similar to ( 231) loc_os05g41490 12005.m08324 protein circadian clock coupling factor ZGT, putative, expressed no original description	18.836	24.0853	16.9233	17.843	16.2893	42.1413	13.5967	57.355	52.8223	29.714	3.13247	9.35986	0.281852	0.94328	0.896606	13.0056	1.60688	29.0781	12.9136	1.07301	yellow
M232897	16.541	1.447	0.041	15_metal handling_ moderately similar to ( 227) AT3G47300 | Symbols: SELT | SELT (SELT-LIKE PROTEIN PRECURSOR); selenium binding | chr3:17428685-17429555 REVERSEmoderately similar to ( 201) loc_os05g39110 12005.m08090 protein selT-like protein precursor, putative, expressed no original description	31.9083	34.575	42.0523	34.0695	31.7623	35.7287	42.2833	46.1607	76.3763	49.3387	2.16102	18.9701	2.67541	0.713471	1.47391	1.50247	2.65814	1.52795	6.05201	2.16585	red
M233155	-5.664	-3.898	0.003488	35.2_not assigned.unknown_ no original description	13.7673	17.011	12.2143	5.9355	0.078	4.609	3.11167	2.757	0.782	1.16633	1.63484	16.1746	0.549851	0.111016	0.0563205	0.110014	0.288028	0.189874	0.369881	0.212731	grey
M233503	-18.698	-2.071	0.001405	35.2_not assigned.unknown_ moderately similar to ( 253) AT2G03350 | Symbols: | unknown protein | chr2:1019733-1021071 REVERSEmoderately similar to ( 207) loc_os03g11210 12003.m06572 protein cp protein, putative, expressed no original description	39.467	34.752	17.394	24.7995	56.0817	28.6867	24.7	14.7713	13.4803	16.913	8.009	19.8442	0.442573	11.2847	6.43867	11.7103	2.14622	2.88295	6.14612	1.58355	turquoise
M233744	12.721	1.559	0.46	20.2.1_stress.abiotic.heat_ very weakly similar to (97.8) AT1G79930 | Symbols: HSP91 | HSP91; ATP binding | chr1:30063924-30067067 REVERSEvery weakly similar to (91.3) loc_os01g08560 12001.m150497 protein heat shock 70 kDa protein 4, putative, expressed no original description	29.712	29.253	17.1993	22.7625	25.1353	16.156	27.2903	66.489	23.9237	24.2167	8.26533	5.40646	1.47194	0.0912168	3.58734	1.57385	1.48697	3.20322	2.15009	1.10199	blue
M233842	10.043	2.424	0.162	13.2.6.3_amino acid metabolism.degradation.aromatic aa.tryptophan_ moderately similar to ( 403) AT5G43280 | Symbols: ATDCI1 | ATDCI1 (DELTA(3,5),DELTA(2,4)-DIENOYL-COA ISOMERASE 1); delta3,5-delta2,4-dienoyl-CoA isomerase/ enoyl-CoA hydratase | chr5:17367947-17368750 FORWARDvery weakly similar to (83.6) MFPA_CUCSA Glyoxysomal fatty acid beta-oxidation multifunctional protein MFP-a [Includes: Enoy…	8.571	4.68767	9.795	5.0955	7.01067	5.40733	7.19167	23.4903	27.4677	10.2253	5.1505	2.87665	1.20784	0.000707107	4.1248	0.703749	0.128598	8.02673	14.6259	0.928174	yellow
M234292	-1.557	-8.882	0.013	26.1_misc.cytochrome P450_ highly similar to ( 781) AT5G23190 | Symbols: CYP86B1 | CYP86B1; electron carrier/ heme binding / iron ion binding / monooxygenase/ oxygen binding | chr5:7803478-7805659 REVERSEweakly similar to ( 118) C97B1_PEA Cytochrome P450 97B1 (EC 1.14.-.-) (P450 97A2) - Pisum sativum (Garden pea)highly similar to ( 730) loc_os10g34480 12010.m06272 protein cytochrome P450 86A2, pu…	3.14533	17.6417	3.33933	0.015	1.51333	1.16467	0.198667	0.293333	0.142667	0.155333	2.27877	29.6265	0.49275	0.0212132	0.976963	0.32691	0.145607	0.0281484	0.0273008	0.0835125	blue
M234480	105.203	1.605	0.231	7.2.2_OPP.non-reductive PP.transaldolase_ highly similar to ( 622) AT5G13420 | Symbols: | transaldolase, putative | chr5:4302080-4304212 REVERSEhighly similar to ( 620) loc_os01g70170 12001.m13065 protein transaldolase 2, putative, expressed no original description	163.824	121.157	196.295	201.31	187.339	143.312	174.936	485.035	271.507	185.304	19.8499	70.8608	2.9642	20.9961	46.4879	6.98051	12.4137	61.8517	11.5353	19.4184	blue
M234499	15.917	2.749	0.838	26.3_misc.gluco-, galacto- and mannosidases_ moderately similar to ( 476) AT5G42260 | Symbols: BGLU12 | BGLU12 (BETA GLUCOSIDASE 12); catalytic/ cation binding / hydrolase, hydrolyzing O-glycosyl compounds | chr5:16898712-16900235 FORWARDmoderately similar to ( 382) BGLC_MAIZE Beta-glucosidase, chloroplast precursor (EC 3.2.1.21) (Gentiobiase) (Cellobiase) (Beta-D-glucoside glucohydrolase) - Zea …	6.89833	3.03367	26.999	2.643	7.78467	4.062	23.7447	10.845	53.964	11.513	5.4009	3.09471	1.51461	1.57261	4.40541	0.326951	2.51715	4.53305	57.067	3.78021	red
M234690	10.249	1.501	1	35.2_not assigned.unknown_ weakly similar to ( 137) AT5G52900 | Symbols: | unknown protein | chr5:21452893-21453692 REVERSE no original description	22.5123	10.1423	29.813	16.028	24.213	19.5647	38.342	10.1577	56.7667	17.4883	8.62045	7.76371	2.32049	14.0997	4.63117	6.02998	9.5709	4.90108	43.2991	1.72417	red
M234756	24.66	1.87	0.757	35.2_not assigned.unknown_ no original description	4.269	15.511	72.249	53.524	26.1677	0.183333	25.1007	70.57	13.6697	102.623	0.950795	9.61061	7.11146	11.4877	5.54607	0.125385	1.91248	22.171	2.04779	23.2357	brown
M234782	7.702	5.291	0.003318	35.2_not assigned.unknown_ highly similar to ( 733) PPO_MALDO Polyphenol oxidase, chloroplast precursor (EC 1.10.3.1) (PPO) (Catechol oxidase) - Malus domestica (Apple) (Malus sylvestris)moderately similar to ( 435) loc_os04g53300 12004.m10221 protein polyphenol oxidase II, chloroplast precursor, putative, expressed PRK08026 Sporozoite_P67 no original description	2.289	1.56633	1.37433	1.767	2.04733	2.169	12.3103	7.47667	6.82033	11.382	2.41375	0.410259	0.307858	1.2134	2.16636	0.22795	1.91342	4.64352	7.11315	8.87226	blue
M234830	5.715	1.895	0.027	11.5.3_lipid metabolism.glyceral metabolism.FAD-dependent glycerol-3-phosphate dehydrogenase_ highly similar to ( 972) AT3G10370 | Symbols: SDP6 | SDP6 (SUGAR-DEPENDENT 6); glycerol-3-phosphate dehydrogenase | chr3:3216502-3219027 FORWARDhighly similar to ( 947) loc_os04g14790 12004.m06716 protein glycerol-3-phosphate dehydrogenase, mitochondrial precursor, putative, expressed no original descrip…	5.894	3.88133	8.408	6.9225	4.002	10.1143	7.626	10.3637	17.4563	12.963	1.69338	0.647559	0.3889	2.00323	1.76028	0.316735	1.24656	1.1356	6.17953	0.898259	turquoise
M234882	-4.406	-5.7	0.0002096	35.2_not assigned.unknown_ moderately similar to ( 298) AT3G07530 | Symbols: | unknown protein | chr3:2400793-2404280 FORWARDmoderately similar to ( 217) loc_os03g13960 12003.m101266 protein expressed protein no original description	5.878	66.6397	8.74967	3.8535	7.02933	0.024	0.179	0.0183333	0.027	3.524	0.243625	105.584	0.689311	0.16617	1.21553	0.00953939	0.144634	0.0228983	0.0467654	0.347488	yellow
M235103	11.322	18.572	0.625	30.1_signalling.in sugar and nutrient physiology_ moderately similar to ( 207) AT5G52390 | Symbols: | photoassimilate-responsive protein, putative | chr5:21264281-21265173 REVERSE no original description	1.11933	7.12367	0.637667	0.1095	0.466333	0.141667	0.880667	42.62	1.78733	2.57733	0.60087	10.1637	0.217601	0.154856	0.34285	0.15923	0.408145	14.1518	1.4553	0.663734	blue
M235175	-13.847	-3.032	0.028	1.1.1.1_PS.lightreaction.photosystem II.LHC-II_ moderately similar to ( 474) AT2G34430 | Symbols: LHB1B1, LHCB1.4 | LHB1B1; chlorophyll binding | chr2:14524818-14525618 FORWARDmoderately similar to ( 499) CB23_SOYBN Chlorophyll a-b binding protein 3, chloroplast precursor (LHCII type I CAB-3) (LHCP) - Glycine max (Soybean)moderately similar to ( 471) loc_os01g41710 12001.m42672 protein chlorophyl…	39.482	57.649	9.873	17.617	22.645	6.42867	9.63667	17.1783	0.100667	0.348667	4.15567	48.2003	1.49543	5.16754	9.27912	1.73218	3.22219	4.8067	0.0882968	0.265745	turquoise
M235278	-1.925	-3.091	0.017	35.1.3_not assigned.no ontology.armadillo/beta-catenin repeat family protein_ highly similar to ( 692) AT2G45720 | Symbols: | armadillo/beta-catenin repeat family protein | chr2:18834468-18836129 FORWARDhighly similar to ( 678) loc_os10g37850 12010.m21947 protein armadillo-repeat containing protein, putative, expressed no original description	1.743	5.43567	1.19433	2.932	2.60367	3.91233	0.522333	0.785333	0.562667	1.81333	0.580101	1.57158	0.10551	1.9997	0.367571	0.833816	0.234404	0.271912	0.521809	0.337921	brown
M235350	-78.474	-1.601	0.106	20.2.1_stress.abiotic.heat_ weakly similar to ( 140) AT4G36040 | Symbols: | DNAJ heat shock N-terminal domain-containing protein (J11) | chr4:17049708-17050193 REVERSEvery weakly similar to (51.6) DNJH_CUCSA DnaJ protein homolog (DNAJ-1) - Cucumis sativus (Cucumber)very weakly similar to (95.5) loc_os08g43490 12008.m08323 protein chaperone protein dnaJ 11, chloroplast precursor, putative, express…	315.185	145.678	146.007	196.483	270.377	115.542	196.572	133.077	51.1033	141.141	24.3653	108.759	8.55719	5.09753	62.6123	15.9554	9.08229	35.2377	7.96803	32.8441	turquoise
M236441	38.462	1.678	0.712	15.2_metal handling.binding, chelation and storage_ moderately similar to ( 251) AT5G24580 | Symbols: | copper-binding family protein | chr5:8410394-8412087 REVERSEweakly similar to ( 172) loc_os03g64340 12003.m11295 protein copper ion binding protein, putative, expressed no original description	35.3777	46.9737	29.276	11.4625	94.098	101.99	155.159	22.4137	142.955	60.0937	9.11469	9.69337	6.19243	0.221324	18.0896	12.3466	42.722	7.14003	39.341	16.9285	red
M237498	-68.496	-2.626	0.102	35.2_not assigned.unknown_ no original description	108.529	47.4717	17.5903	87.615	208.42	183.829	113.425	17.058	15.322	22.684	11.1908	7.86314	2.51894	15.958	13.8564	18.4191	6.41354	6.89501	11.5741	5.22118	turquoise
M237499	-22.239	-2.747	0.035	27.3.40_RNA.regulation of transcription.Aux/IAA family_ weakly similar to ( 198) AT3G23050 | Symbols: IAA7, AXR2 | IAA7 (INDOLE-3-ACETIC ACID 7); transcription factor | chr3:8194768-8196716 FORWARDmoderately similar to ( 203) AUX28_SOYBN Auxin-induced protein AUX28 - Glycine max (Soybean)weakly similar to ( 186) loc_os12g40890 12012.m07872 protein OsIAA30 - Auxin-responsive Aux/IAA gene family me…	54.6397	13.693	5.258	22.422	56.6377	49.581	29.508	4.649	9.774	7.001	6.82335	7.96432	1.00384	3.52846	3.21613	7.42521	2.77163	1.79953	8.41601	0.747013	turquoise
M237911	-19.615	-3.246	0.348	35.2_not assigned.unknown_ weakly similar to ( 156) AT1G53035 | Symbols: | unknown protein | chr1:19761866-19762318 REVERSE no original description	2.57433	77.3207	28.6547	55.2185	8.83333	76.7303	0.933333	2.75633	1.01	30.232	1.0105	123.852	3.22999	5.59251	3.23637	7.46746	0.509064	0.310189	0.224179	7.54109	green
M237977	23.588	1.626	0.122	35.2_not assigned.unknown_ weakly similar to ( 184) AT1G70780 | Symbols: | unknown protein | chr1:26695462-26695975 REVERSEvery weakly similar to (97.8) loc_os02g21920 12002.m33663 protein senescence-associated protein, putative, expressed no original description	42.8833	40.424	50.7147	24.854	29.9253	34.69	38.1663	74.859	85.6553	46.3197	8.18924	0.524949	2.81451	9.55301	6.98349	5.32899	4.84061	13.9048	26.9687	6.40218	yellow
M238096	-8.56	-4.075	0.0007249	1.1.5.2_PS.lightreaction.other electron carrier (ox/red).ferredoxin_ weakly similar to ( 144) AT1G02180 | Symbols: | ferredoxin-related | chr1:413619-414505 REVERSEmoderately similar to ( 219) loc_os08g35710 12008.m07560 protein expressed protein no original description	3.81233	14.6957	3.16533	12.591	16.012	19.7767	3.204	0.823	1.90767	5.19833	0.74159	2.44338	0.515647	6.35548	3.83013	3.35969	2.20428	0.212417	1.46359	0.398499	brown
M238655	13.518	1.57	0.895	27.4_RNA.RNA binding_ weakly similar to ( 141) AT1G07350 | Symbols: | transformer serine/arginine-rich ribonucleoprotein, putative | chr1:2258816-2259586 REVERSEvery weakly similar to (61.6) ROC5_NICSY 33 kDa ribonucleoprotein, chloroplast precursor - Nicotiana sylvestris (Wood tobacco)weakly similar to ( 139) loc_os03g15890 12003.m35139 protein arginine/serine-rich splicing factor RSP41, putativ…	44.626	15.7923	19.2007	10.9165	33.0183	10.9277	75.1727	38.302	23.7323	11.652	3.10221	6.30253	2.71208	1.22824	5.20025	1.56667	2.25529	10.8681	3.56603	1.44957	green
M238881	8.446	3.838	0.047	17.5.1_hormone metabolism.ethylene.synthesis-degradation_ moderately similar to ( 433) AT1G06620 | Symbols: | 2-oxoglutarate-dependent dioxygenase, putative | chr1:2025618-2027094 FORWARDmoderately similar to ( 377) DV4H_CATRO Desacetoxyvindoline 4-hydroxylase (EC 1.14.11.20) - Catharanthus roseus (Rosy periwinkle) (Madagascar periwinkle)moderately similar to ( 354) loc_os04g10350 12004.m06287 pr…	2.89967	5.84	5.443	2.51	0.632667	0.260667	12.5253	22.839	4.221	6.10267	1.26372	0.818581	0.617913	0.202233	0.126528	0.0980527	0.878569	6.81682	1.005	0.823664	blue
M239581	-4.299	-1.521	0.033	29.7_protein.glycosylation_ highly similar to ( 627) AT3G48820 | Symbols: | glycosyl transferase family 29 protein / sialyltransferase family protein | chr3:18100106-18102852 REVERSEhighly similar to ( 589) loc_os02g02620 12002.m05611 protein sialyltransferase-like protein, putative, expressed no original description	11.2983	26.47	11.435	12.932	14.3947	11.6147	11.6743	5.19733	6.241	9.92067	0.784528	23.3384	1.26208	2.28537	0.225906	0.371022	0.648116	0.318177	0.884612	0.249969	yellow
M239684	25.468	1.617	0.014	27.3.22_RNA.regulation of transcription.HB,Homeobox transcription factor family_ moderately similar to ( 361) AT4G34610 | Symbols: BLH6 | BLH6 (BELL1-LIKE HOMEODOMAIN 6); DNA binding / transcription factor | chr4:16530546-16532498 REVERSEvery weakly similar to (62.4) HLG3_MAIZE Homeobox protein liguleless 3 (Fragment) - Zea mays (Maize)moderately similar to ( 426) loc_os12g43950 12012.m073725 pro…	38.334	17.198	79.3417	47.8455	39.7243	26.296	51.625	66.9673	67.7667	80.6513	6.23075	3.98548	3.91886	9.09269	5.66285	2.46013	1.97426	10.9039	1.88253	5.75206	turquoise
M239775	-2.783	-2.044	0.024	17.2.3_hormone metabolism.auxin.induced-regulated-responsive-activated_ highly similar to ( 742) AT2G44500 | Symbols: | unknown protein | chr2:18374447-18376435 FORWARDmoderately similar to ( 258) loc_os12g08820 12012.m26858 protein auxin-independent growth promoter-like protein, putative, expressed no original description	4.84567	11.9047	3.532	6.8765	7.373	7.28067	2.168	1.70667	2.399	4.387	0.155995	14.9073	0.470745	0.927017	2.99392	2.09412	0.165539	0.800333	0.21109	0.356509	brown
M239946	37.381	1.519	0.0001301	16.8.5.1_secondary metabolism.flavonoids.isoflavones.isoflavone reductase_ moderately similar to ( 492) AT4G39230 | Symbols: | isoflavone reductase, putative | chr4:18266024-18267604 REVERSEmoderately similar to ( 499) IFRH_SOLTU Isoflavone reductase homolog (EC 1.3.1.-) (CP100) - Solanum tuberosum (Potato)moderately similar to ( 436) loc_os06g27770 12006.m07322 protein isoflavone reductase, puta…	47.7987	54.9813	81.7297	86.073	62.2177	80.838	86.361	138.977	95.8177	116.504	3.96599	43.2319	5.84579	15.7572	9.9062	2.71349	6.1345	5.97	7.32238	1.62592	turquoise
M240094	-31.024	-1.967	0.43	33.99_development.unspecified_ moderately similar to ( 235) AT5G64530 | Symbols: ANAC104, XND1 | XND1; transcription factor | chr5:25795360-25796699 FORWARDweakly similar to ( 129) NAC48_ORYSA NAC domain-containing protein 48 (ONAC048) - Oryza sativa (Rice)weakly similar to ( 197) loc_os02g34970 12002.m08585 protein NAC domain-containing protein 78, putative, expressed no original description	59.367	103.088	48.6623	85.9915	51.2607	17.4963	23.6383	19.6827	67.0317	17.9603	25.1173	36.7998	2.694	29.5083	25.5515	6.81053	10.2978	4.58462	52.6355	9.70282	turquoise
M240189	-219.14	-1.815	0.251	35.2_not assigned.unknown_ no original description	268.542	219.626	386.552	1176.08	327.961	706.943	126.634	195.606	368.538	384.374	15.7481	110.325	44.1527	180.091	85.2542	216.567	42.3396	19.9248	20.2873	36.3595	green
M240291	-16.097	-3.05	0.035	35.1.5_not assigned.no ontology.pentatricopeptide (PPR) repeat-containing protein_ moderately similar to ( 297) AT5G66520 | Symbols: | pentatricopeptide (PPR) repeat-containing protein | chr5:26551879-26553741 FORWARDvery weakly similar to (77.4) RF1_ORYSA Rf1 protein, mitochondrial precursor (PPR protein) (Fertility restorer) (Restorer for CMS) - Oryza sativa (Rice)moderately similar to ( 293) l…	36.998	7.13967	15.0617	4.019	43.8757	33.8737	4.57067	3.00567	17.062	6.772	5.45943	6.64148	0.817502	1.12713	4.69137	6.72258	0.743889	0.858834	4.73921	1.80617	turquoise
M240332	-5.712	-1.909	0.018	35.2_not assigned.unknown_ highly similar to ( 623) AT5G06700 | Symbols: | unknown protein | chr5:2063638-2065810 FORWARDhighly similar to ( 559) loc_os06g10560 12006.m05774 protein expressed protein no original description	10.0233	17.7647	9.728	9.414	8.74567	19.0657	7.004	3.89867	3.55233	10.6907	2.86016	9.22913	0.973367	5.21845	3.58429	1.69687	2.24862	0.880609	1.78252	2.54999	brown
M240442	7.815	2.31	0.00391	35.2_not assigned.unknown_ weakly similar to ( 138) AT1G47420 | Symbols: | FUNCTIONS IN: molecular_function unknown; INVOLVED IN: biological_process unknown; LOCATED IN: mitochondrion, nucleus; EXPRESSED IN: 26 plant structures; EXPRESSED DURING: 15 growth stages; BEST Arabidopsis thaliana protein match is: GAMMA CA2 (GAMMA CARBONIC ANHYDRASE 2); carbonate dehydratase (TAIR:AT1G47260.1); Has 85 B…	1.71	14.763	13.1923	1.663	2.38667	8.701	18.9857	16.9987	7.694	11.4457	0.230469	14.1933	1.97525	0.432749	0.520012	0.860725	1.40676	0.85687	0.792896	1.00273	brown
M240478	115.262	1.59	0.632	29.2.3_protein.synthesis.initiation_ moderately similar to ( 282) AT1G13950 | Symbols: EIF-5A, ELF5A-1, ATELF5A-1, EIF5A | ELF5A-1 (EUKARYOTIC ELONGATION FACTOR 5A-1); translation initiation factor | chr1:4773631-4774668 FORWARDmoderately similar to ( 309) IF5A2_NICPL Eukaryotic translation initiation factor 5A-2 (eIF-5A-2) (eIF-4D) - Nicotiana plumbaginifolia (Leadwort-leaved tobacco)moderately …	207.314	187.229	161.509	161.327	274.815	128.219	189.898	588.679	336.543	127.335	18.4449	88.2991	5.86366	16.465	18.3547	17.1901	5.23233	14.0017	117.417	14.2317	blue
M240641	-19.246	-2.568	0.171	17.5.1_hormone metabolism.ethylene.synthesis-degradation_ highly similar to ( 501) AT4G22880 | Symbols: LDOX, TDS4, TT18, ANS | LDOX (LEUCOANTHOCYANIDIN DIOXYGENASE); leucocyanidin oxygenase | chr4:12004905-12006059 REVERSEhighly similar to ( 628) LDOX_MALDO Leucoanthocyanidin dioxygenase (EC 1.14.11.19) (LDOX) (Leucocyanidin oxygenase) (Leucoanthocyanidin hydroxylase) (Anthocyanidin synthase) - …	24.3653	21.4827	23.1177	0.5435	25.8257	82.435	1.77067	17.4077	12.7677	17.158	3.87851	9.96526	1.3531	0.211425	10.2897	14.5056	1.23155	5.46207	1.18495	6.19311	pink
M241703	-12.226	-1.788	0.004558	16.1.4.2_secondary metabolism.isoprenoids.carotenoids.phytoene dehydrogenase_ moderately similar to ( 259) AT4G14210 | Symbols: PDS3, PDS, PDE226 | PDS3 (PHYTOENE DESATURASE 3); phytoene dehydrogenase | chr4:8190426-8194769 REVERSEmoderately similar to ( 268) CRTI_CAPAN Phytoene dehydrogenase, chloroplast precursor (EC 1.14.99.-) (Phytoene desaturase) - Capsicum annuum (Bell pepper)moderately sim…	37.1297	19.1763	25.002	21.264	29.369	22.2253	21.6807	5.08833	10.8743	24.4483	3.03205	15.7654	1.04814	5.75726	3.40709	3.76826	3.13836	0.180866	0.538595	1.85923	blue
M241866	-24.085	-1.684	0.166	27.3.99_RNA.regulation of transcription.unclassified_ weakly similar to ( 179) AT2G45820 | Symbols: | DNA-binding protein, putative | chr2:18863147-18864576 REVERSEweakly similar to ( 164) REMO_SOLTU Remorin (pp34) - Solanum tuberosum (Potato)weakly similar to ( 171) loc_os04g45070 12004.m35179 protein remorin, putative, expressedMSP1_C no original description	33.0953	59.296	46.4503	106.711	43.3703	77.1963	40.5107	20.3407	16.2883	63.794	5.04757	6.6651	3.2812	19.6943	11.7633	12.8752	1.47943	2.06947	1.98364	11.8804	green
M242599	18.566	1.699	0.058	35.2_not assigned.unknown_ weakly similar to ( 112) AT2G31490 | Symbols: | unknown protein | chr2:13412060-13413002 FORWARDvery weakly similar to (96.7) loc_os01g53140 12001.m11483 protein expressed protein no original description	23.3933	15.678	22.056	36.5675	44.484	14.7347	48.4677	69.8613	32.8853	29.3343	1.8756	10.2455	2.3375	3.89969	5.84298	1.83372	4.25328	2.28126	1.8448	0.772429	blue
M242922	25.442	1.632	0.875	35.1.5_not assigned.no ontology.pentatricopeptide (PPR) repeat-containing protein_ moderately similar to ( 407) AT5G25560 | Symbols: | zinc finger (C3HC4-type RING finger) family protein | chr5:8899486-8901453 FORWARDmoderately similar to ( 372) loc_os01g52110 12001.m42711 protein RING finger and CHY zinc finger domain-containing protein 1, putative, expressed no original description	46.9783	25.6353	58.2907	32.9045	35.144	26.0257	147.407	35.138	38.794	41.4363	11.9216	19.4578	3.03006	15.5952	4.21701	7.61339	3.87491	3.73035	23.986	7.33045	magenta
M242980	-5.985	-1.906	0.00073	16.1.5_secondary metabolism.isoprenoids.terpenoids_ nearly identical (1103) AT2G07050 | Symbols: CAS1 | CAS1 (cycloartenol synthase 1); cycloartenol synthase | chr2:2924629-2930295 FORWARDnearly identical (1066) loc_os02g04710 12002.m33547 protein cycloartenol synthase, putative, expressed no original description	12.6517	13.1163	12.0857	10.0655	11.177	13.083	5.15667	3.71	6.14833	11.403	1.2638	2.90107	0.628208	1.30037	0.445299	1.1658	0.150819	0.388869	0.35935	1.72124	brown
M243071	10.585	1.855	0.325	34.1.1_transport.p- and v-ATPases.H+-transporting two-sector ATPase_ moderately similar to ( 217) AT1G75630 | Symbols: AVA-P4 | AVA-P4; ATPase | chr1:28400662-28402032 FORWARDmoderately similar to ( 218) VATL_TOBAC Vacuolar ATP synthase 16 kDa proteolipid subunit (EC 3.6.3.14) - Nicotiana tabacum (Common tobacco)moderately similar to ( 217) loc_os05g01560 12005.m083595 protein vacuolar ATP syntha…	8.632	15.7987	11.41	16.323	3.87	14.1493	5.89433	31.743	27.6923	26.5327	3.89752	18.1429	5.54394	5.10248	1.51206	7.68742	3.7157	10.5821	12.0219	4.59679	yellow
M243084	-141.222	-1.383	0.004869	20.2.99_stress.abiotic.unspecified_ moderately similar to ( 204) AT3G53990 | Symbols: | universal stress protein (USP) family protein | chr3:19989658-19991019 REVERSEweakly similar to ( 194) loc_os05g37970 12005.m083738 protein USP family protein, putative, expressed no original description	532.098	402.212	361.668	695.034	558.757	404.471	464.803	389.156	275.876	343.329	29.8122	306.525	25.5712	9.51129	36.8778	69.922	20.271	20.5415	45.5735	26.632	turquoise
M243113	12.69	1.552	0.456	17.5.2_hormone metabolism.ethylene.signal transduction_ very weakly similar to (87.8) AT3G20310 | Symbols: ATERF-7, ATERF7, ERF7 | ERF7 (ETHYLINE RESPONSE FACTOR 7); DNA binding / protein binding / transcription factor/ transcription repressor | chr3:7085957-7086691 REVERSEvery weakly similar to (97.4) ERF3_TOBAC Ethylene-responsive transcription factor 3 (Ethylene-responsive element-binding fact…	27.1453	19.863	11.126	14.5815	19.7313	39.9603	14.7793	35.9813	59.471	32.496	3.4318	7.36379	2.28135	1.73736	2.94562	2.61211	3.11485	3.16392	1.84563	3.93556	yellow
M243164	-11.424	-2.145	2.399e-06	29.3.4.99_protein.targeting.secretory pathway.unspecified_ highly similar to ( 574) AT1G72160 | Symbols: | SEC14 cytosolic factor family protein / phosphoglyceride transfer family protein | chr1:27153823-27155609 REVERSEmoderately similar to ( 445) loc_os05g35460 12005.m07776 protein patellin-1, putative, expressed no original description	9.17367	23.3497	22.0403	22.1965	24.056	24.2087	6.18667	7.705	13.4727	12.554	2.05172	5.1258	0.70145	4.21365	0.897924	1.7518	0.830608	0.457625	4.42869	0.171852	black
M243375	-15.655	-2.575	0.197	27.3.3_RNA.regulation of transcription.AP2/EREBP, APETALA2/Ethylene-responsive element binding protein family_ weakly similar to ( 191) AT5G25190 | Symbols: | ethylene-responsive element-binding protein, putative | chr5:8707007-8707655 REVERSEvery weakly similar to (64.7) ERF3_TOBAC Ethylene-responsive transcription factor 3 (Ethylene-responsive element-binding factor 3 homolog) (EREBP-5) (NtERF5…	30.7127	36.2167	9.35067	2.755	52.19	6.05767	21.7027	1.325	13.2213	3.511	8.94958	13.4556	0.941973	1.9304	9.2809	4.51508	2.05701	0.634594	3.93504	2.07537	turquoise
M243606	8.732	1.264	0.035	34.1.1_transport.p- and v-ATPases.H+-transporting two-sector ATPase_ moderately similar to ( 224) AT4G32530 | Symbols: | vacuolar ATP synthase, putative / V-ATPase, putative | chr4:15693399-15694958 REVERSEvery weakly similar to (70.5) VATL_ORYSA Vacuolar ATP synthase 16 kDa proteolipid subunit (EC 3.6.3.14) - Oryza sativa (Rice)moderately similar to ( 222) loc_os01g42430 12001.m10508 protein vac…	32.3277	151.642	32.0527	38.966	31.669	26.4117	34.597	46.8547	43.8863	41.762	1.19415	194.135	0.62159	3.13107	1.42736	2.58657	1.75308	1.33592	3.87024	3.81497	pink
M244504	37.672	2.473	0.628	33.99_development.unspecified_ moderately similar to ( 273) AT5G13170 | Symbols: SAG29 | SAG29 (SENESCENCE-ASSOCIATED PROTEIN 29) | chr5:4181331-4183171 REVERSEmoderately similar to ( 255) loc_os02g30910 12002.m08234 protein MTN3, putative, expressed no original description	14.9177	3.17833	21.0887	88.592	14.5133	33.6663	3.36233	35.153	99.982	114.487	8.58296	1.95533	3.62549	47.0636	15.8595	7.17403	0.940523	34.0391	74.0108	33.197	turquoise
M245569	127.968	1.619	1	31.3.1_cell.cycle.peptidylprolyl isomerase_ moderately similar to ( 233) AT2G21130 | Symbols: | peptidyl-prolyl cis-trans isomerase / cyclophilin (CYP2) / rotamase | chr2:9055619-9056143 REVERSEmoderately similar to ( 240) CYPH_LUPLU Peptidyl-prolyl cis-trans isomerase (EC 5.2.1.8) (PPIase) (Rotamase) (Cyclophilin) (Cyclosporin A-binding protein) - Lupinus luteus (European yellow lupin)moderately…	126.621	111.108	285.675	502.755	192.622	93.7387	75.3303	751.591	371.812	139.449	17.9834	73.6471	23.0852	124.466	70.6016	9.79632	4.97077	55.6356	156.309	42.4814	blue
M245860	-5.777	-5.641	0.001501	35.2_not assigned.unknown_ moderately similar to ( 298) AT3G22810 | Symbols: | phosphoinositide binding | chr3:8068595-8071559 FORWARDmoderately similar to ( 272) loc_os03g43510 12003.m09397 protein expressed protein no original description	2.763	12.0443	3.21833	6.501	8.82267	16.133	2.44567	0.947	0.409333	1.17767	0.44441	13.3873	0.600179	1.1342	0.942245	2.73835	0.124645	0.298562	0.0750555	0.310603	pink
M246085	-3.396	-1.912	0.012	35.2_not assigned.unknown_ no original description	9.146	9.13767	5.23633	10.3695	5.92333	4.77433	3.77967	4.618	3.78767	2.7	1.41441	0.323644	1.46676	0.618718	1.28398	2.17307	0.728028	0.594305	0.355185	0.354233	turquoise
M246926	5.96	1.679	0.003535	34.19.4_transport.Major Intrinsic Proteins.SIP_ weakly similar to ( 163) AT3G04090 | Symbols: SIP1;1, SIP1A | SIP1A (SMALL AND BASIC INTRINSIC PROTEIN 1A); water channel | chr3:1072340-1074031 REVERSEmoderately similar to ( 201) loc_os01g08660 12001.m07491 protein aquaporin SIP1.1, putative, expressed PRK08026 MSP1_C no original description	7.81933	13.9143	8.51467	8.5155	11.115	9.03967	10.5987	18.009	12.2517	18.0963	1.32426	11.2365	0.0991682	0.805395	2.67803	0.336335	0.687392	1.50427	1.27925	0.944244	yellow
M248005	55.155	2.187	0.775	31.3.1_cell.cycle.peptidylprolyl isomerase_ moderately similar to ( 383) AT4G38750 | Symbols: | unknown protein | chr4:18085033-18090846 REVERSEmoderately similar to ( 228) CYPH_CATRO Peptidyl-prolyl cis-trans isomerase (EC 5.2.1.8) (PPIase) (Rotamase) (Cyclophilin) (Cyclosporin A-binding protein) - Catharanthus roseus (Rosy periwinkle) (Madagascar periwinkle)weakly similar to ( 200) loc_os10g066…	92.3087	34.306	18.2663	62.204	44.0603	25.6223	27.9313	265.987	92.0567	20.5627	2.99184	22.8545	1.20969	4.26385	10.055	2.52733	2.00132	5.06247	7.00237	1.80343	blue
M248148	77.791	1.8	0.341	26.2_misc.UDP glucosyl and glucoronyl transferases_ moderately similar to ( 452) AT2G18570 | Symbols: | UDP-glucoronosyl/UDP-glucosyl transferase family protein | chr2:8063429-8064841 FORWARDweakly similar to ( 139) ZOX_PHAVU Zeatin O-xylosyltransferase (EC 2.4.2.40) (Zeatin O-beta-D-xylosyltransferase) - Phaseolus vulgaris (Kidney bean) (French bean)moderately similar to ( 302) loc_os01g43280 12…	58.1257	62.2543	176.701	126.495	103.25	38.5767	323.044	135.062	134.344	107.505	22.9193	55.9627	8.57643	21.4727	25.6291	2.31053	31.3022	22.999	79.7824	13.5065	brown
M248865	-3.48	-1.675	0.048	35.2_not assigned.unknown_ very weakly similar to (60.5) loc_os06g47240 12006.m09250 protein hypothetical protein no original description	8.27067	83.3943	6.36833	8.7935	10.592	7.149	8.47067	4.259	2.67467	5.21333	1.26959	124.464	0.875267	2.92671	0.872465	0.9361	2.32621	0.787556	0.0440946	0.337864	turquoise
M248920	-27.219	-1.882	0.153	1.1.1.2_PS.lightreaction.photosystem II.PSII polypeptide subunits_ highly similar to ( 556) AT3G50820 | Symbols: PSBO2, PSBO-2, OEC33 | PSBO2 (PHOTOSYSTEM II SUBUNIT O-2); oxygen evolving/ poly(U) binding | chr3:18891008-18892311 REVERSEhighly similar to ( 578) PSBO_TOBAC Oxygen-evolving enhancer protein 1, chloroplast precursor (OEE1) (33 kDa subunit of oxygen evolving system of photosystem II) …	93.6527	59.0547	37.634	85.4995	59.76	8.41633	26.4017	49.5023	35.418	12.1013	5.35168	27.9429	6.41068	9.94121	26.4349	2.08453	4.10187	11.2216	22.9854	4.9546	turquoise
M249524	20.233	59.114	0.813	35.2_not assigned.unknown_ no original description	0.100667	4.118	0.0923333	0	0.117333	0.0483333	0.419	81.7587	0	0.146333	0.17436	3.51821	0.0244404	0	0.138424	0.0420991	0.392455	35.7945	0	0.130117	blue
M250124	-5.21	-2.084	0.0001431	29.4_protein.postranslational modification_ highly similar to ( 721) AT3G23310 | Symbols: | protein kinase, putative | chr3:8339799-8343355 FORWARDweakly similar to ( 153) G11A_ORYSA Protein kinase G11A (EC 2.7.11.1) - Oryza sativa (Rice)highly similar to ( 768) loc_os05g43570 12005.m083775 protein serine/threonine-protein kinase 38-like, putative, expressed no original description	11.6113	11.8733	6.998	8.255	13.9273	7.376	7.13833	2.75467	3.829	5.5	2.06837	0.845502	0.640079	1.70837	2.87782	1.29525	1.00339	0.351136	0.73844	0.0782496	turquoise
M250876	-8.169	-1.933	0.004199	27.3.40_RNA.regulation of transcription.Aux/IAA family_ weakly similar to ( 179) AT4G28640 | Symbols: IAA11 | IAA11 (INDOLE-3-ACETIC ACID INDUCIBLE 11); transcription factor | chr4:14142288-14143928 FORWARDweakly similar to ( 148) IAA10_ORYSA Auxin-responsive protein IAA10 (Indoleacetic acid-induced protein 10) - Oryza sativa (Rice)weakly similar to ( 148) loc_os02g57250 12002.m33477 protein OsIA…	6.64267	12.5837	18.2813	24.8965	18.3813	18.8493	12.7887	8.594	3.22733	10.406	2.17459	6.18164	1.03544	8.77307	3.04876	5.46901	1.26827	2.86446	0.732099	0.767268	red
M251050	2.757	2.27	0.029	29.2.2_protein.synthesis.ribosome biogenesis_ moderately similar to ( 309) AT4G15770 | Symbols: | RNA binding / protein binding | chr4:8978060-8978623 FORWARDmoderately similar to ( 244) loc_os07g47420 12007.m08959 protein 60S ribosome subunit biogenesis protein NIP7, putative, expressed no original description	2.39467	22.2407	3.15433	1.985	1.75533	2.16067	5.67567	5.682	5.419	2.93667	0.606589	35.8383	0.674918	0.00282843	0.117798	0.370244	0.594387	0.336923	0.668632	0.190437	brown
M251253	173.417	1.837	0.714	16.1.2.3_secondary metabolism.isoprenoids.mevalonate pathway.HMG-CoA reductase_ highly similar to ( 806) AT1G76490 | Symbols: HMG1, HMGR1 | HMG1 (HYDROXY METHYLGLUTARYL COA REDUCTASE 1); hydroxymethylglutaryl-CoA reductase | chr1:28695801-28698206 FORWARDhighly similar to ( 882) HMDH2_GOSHI 3-hydroxy-3-methylglutaryl-coenzyme A reductase 2 (EC 1.1.1.34) (HMG-CoA reductase 2) - Gossypium hirsutum …	225.441	97.9613	300.216	234.421	129.752	235.418	139.695	218.193	870.107	294.594	45.8579	76.3885	11.662	54.4239	45.382	43.3524	16.7333	69.9403	112.304	41.3692	red
M251295	13.844	5.227	0.886	17.5.1_hormone metabolism.ethylene.synthesis-degradation_ moderately similar to ( 456) AT1G05010 | Symbols: EFE, ACO4, EAT1 | EFE (ETHYLENE-FORMING ENZYME); 1-aminocyclopropane-1-carboxylate oxidase | chr1:1431419-1432695 REVERSEmoderately similar to ( 481) ACCO3_PETHY 1-aminocyclopropane-1-carboxylate oxidase 3 (EC 1.14.17.4) (ACC oxidase 3) (Ethylene-forming enzyme) (EFE) - Petunia hybrida (Pet…	2.48133	2.36967	2.82833	0.6555	6.25167	3.06367	6.79667	52.148	4.96267	4.571	1.24854	2.43225	0.798023	0.161927	3.57607	0.179692	0.617953	47.517	2.47312	0.802723	blue
M251480	10.835	2.798	0.049	4.2.4_glycolysis.plastid branch.phosphofructokinase (PFK)_ highly similar to ( 649) AT5G47810 | Symbols: PFK2 | PFK2 (PHOSPHOFRUCTOKINASE 2); 6-phosphofructokinase | chr5:19356569-19357989 REVERSEvery weakly similar to (69.3) PFPB_RICCO Pyrophosphate--fructose 6-phosphate 1-phosphotransferase subunit beta (EC 2.7.1.90) (PFP) (6-phosphofructokinase, pyrophosphate dependent) (Pyrophosphate-dependen…	4.65633	21.8223	10.8133	5.831	3.82233	4.59	2.78533	30.1933	14.326	20.1373	0.824889	27.151	1.37479	1.33077	0.999058	0.766407	0.369335	3.96765	0.537663	3.42515	yellow
M251626	-10.769	-1.754	0.528	26.21_misc.protease inhibitor/seed storage/lipid transfer protein (LTP) family protein_ very weakly similar to ( 100) AT3G22142 | Symbols: | structural constituent of cell wall | chr3:7803604-7808046 REVERSEvery weakly similar to (63.2) 14KD_DAUCA 14 kDa proline-rich protein DC2.15 precursor - Daucus carota (Carrot)very weakly similar to (87.4) loc_os06g07220 12006.m05445 protein 36.4 kDa proline…	13.7503	22.864	24.6447	58.836	32.894	19.3517	5.34967	14.5317	25.4213	11.824	4.82562	22.8441	3.77593	29.1413	15.7433	8.50337	3.81184	1.86713	9.7568	6.15503	green
M251966	45.467	2.07	0.883	26.21_misc.protease inhibitor/seed storage/lipid transfer protein (LTP) family protein_ weakly similar to ( 106) AT3G18280 | Symbols: | protease inhibitor/seed storage/lipid transfer protein (LTP) family protein | chr3:6267102-6267392 FORWARDvery weakly similar to ( 100) NLTP_VIGUN Probable nonspecific lipid-transfer protein AKCS9 precursor (LTP) - Vigna unguiculata (Cowpea)very weakly similar to…	14.0017	75.5977	48.29	51.404	32.717	20.6387	68.8173	232.314	23.2533	27.512	5.71595	64.3389	7.2304	1.01965	14.2508	3.93234	16.9622	42.1359	4.70297	2.82157	blue
M252292	-62.151	-7.325	0.013	26.9_misc.glutathione S transferases_ moderately similar to ( 220) AT5G17220 | Symbols: ATGSTF12, GST26, TT19 | ATGSTF12 (ARABIDOPSIS THALIANA GLUTATHIONE S-TRANSFERASE PHI 12); glutathione transferase | chr5:5658528-5659322 FORWARDweakly similar to ( 155) GSTF2_TOBAC Glutathione S-transferase APIC (EC 2.5.1.18) (GST class-phi) - Nicotiana tabacum (Common tobacco)weakly similar to ( 159) loc_os01…	49.9313	34.4783	82.824	0.3495	34.0333	190.881	0.949	11.3583	0.140667	26.8593	31.4252	38.5986	3.80456	0.348604	14.3251	16.9483	0.403099	5.28073	0.0557524	10.4478	pink
M252663	11.599	1.979	1	35.2_not assigned.unknown_ no original description	0.180667	16.3143	13.1563	1.1045	34.5057	2.51667	2.897	83.547	7.279	0.044	0.160777	23.3595	7.91555	1.37815	59.4011	3.37201	2.03358	117.301	7.07406	0.0450333	blue
M253343	-13.593	-3.078	0.057	29.5_protein.degradation_ weakly similar to ( 182) AT1G78680 | Symbols: ATGGH2 | ATGGH2 (gamma-glutamyl hydrolase 2); omega peptidase | chr1:29593933-29596037 FORWARDweakly similar to ( 161) GGH_SOYBN Gamma-glutamyl hydrolase precursor (EC 3.4.19.9) (Gamma-Glu-X carboxypeptidase) (Conjugase) (GH) - Glycine max (Soybean)weakly similar to ( 134) loc_os05g44130 12005.m27626 protein gamma-glutamyl hy…	3.178	17.5707	26.777	8.7255	45.3487	24.3207	0.956333	14.426	6.226	4.556	1.18028	13.8878	4.06979	2.24224	1.90852	3.24258	0.546581	2.2643	1.82359	1.37297	black
M253476	-13.439	-4.365	0.152	35.2_not assigned.unknown_ no original description	28.4763	32.758	7.549	6.6325	39.7603	2.46167	7.029	1.051	3.07333	4.822	11.0876	31.4728	0.506308	4.46114	32.1318	1.22878	1.7379	0.242891	2.77557	0.448421	turquoise
M254260	51.087	1.573	1	20.2.1_stress.abiotic.heat_ nearly identical (1110) AT5G52640 | Symbols: HSP81-1, ATHS83, HSP81.1, HSP83, ATHSP90.1 | ATHSP90.1 (HEAT SHOCK PROTEIN 90.1); ATP binding / unfolded protein binding | chr5:21352542-21355147 FORWARDnearly identical (1101) HSP83_IPONI Heat shock protein 83 - Ipomoea nil (Japanese morning glory) (Pharbitis nil)nearly identical (1057) loc_os04g01740 12004.m05490 protein h…	285.004	38.6847	22.6073	1.8925	135.429	9.33967	252.626	154.063	140.057	14.0697	84.88	37.191	6.47928	0.136472	59.0577	3.38036	18.7603	5.98614	29.7117	4.01332	green
M255005	81.358	2.668	1	20.2.1_stress.abiotic.heat_ weakly similar to ( 185) AT5G12020 | Symbols: HSP17.6II | HSP17.6II (17.6 KDA CLASS II HEAT SHOCK PROTEIN) | chr5:3882409-3882876 REVERSEweakly similar to ( 190) HSP21_HELAN 17.9 kDa class II heat shock protein - Helianthus annuus (Common sunflower)weakly similar to ( 174) loc_os01g08860 12001.m150501 protein 17.5 kDa class II heat shock protein, putative, expressed Sp…	2.7	36.437	88.208	12.7575	129.413	10.5037	25.064	339.609	148.463	7.42767	2.14607	53.681	47.5852	9.10966	222.4	14.1768	17.376	437.385	164.359	2.33353	blue
M255025	34.971	1.719	1	16.1.4.3_secondary metabolism.isoprenoids.carotenoids.zeta-carotene desaturase_ highly similar to ( 862) AT3G04870 | Symbols: ZDS, PDE181 | ZDS (ZETA-CAROTENE DESATURASE); carotene 7,8-desaturase | chr3:1342842-1346189 FORWARDhighly similar to ( 907) ZDS_CAPAN Zeta-carotene desaturase, chloroplast precursor (EC 1.14.99.30) (Carotene 7,8-desaturase) - Capsicum annuum (Bell pepper)highly similar to…	74.0523	29.8153	52.001	42.7005	39.2707	41.4697	228.293	26.7403	42.4577	36.8293	2.95778	15.2252	1.23871	1.96222	11.2802	7.24846	42.9172	7.66304	10.2335	1.34753	magenta
M255748	10.195	1.524	0.425	35.1_not assigned.no ontology_ moderately similar to ( 461) AT4G09670 | Symbols: | oxidoreductase family protein | chr4:6107382-6109049 REVERSEmoderately similar to ( 276) loc_os10g26400 12010.m065261 protein oxidoreductase, putative, expressed no original description	17.6183	59.1903	23.5077	19.1955	19.2787	17.4167	19.9267	52.533	19.1087	27.1053	2.08883	67.9126	0.138121	2.08526	3.62694	1.36481	1.03857	5.39796	7.42757	0.798877	blue
M256892	5.788	1.525	0.015	35.2_not assigned.unknown_ moderately similar to ( 337) AT5G11680 | Symbols: | unknown protein | chr5:3759463-3760634 FORWARDmoderately similar to ( 319) loc_os09g33800 12009.m22015 protein arabinogalactan protein, putative, expressed no original description	9.19067	19.365	11.0103	12.5885	12.2427	8.21033	19.0293	20.553	14.4907	13.2097	0.233207	9.35451	1.12	2.00889	1.67886	0.29137	1.51351	0.564511	3.80272	0.764436	blue
M257201	-2.036	-2.804	0.044	20.1.7_stress.biotic.PR-proteins_ moderately similar to ( 221) AT3G44480 | Symbols: RPP1, cog1 | RPP1 (recognition of peronospora parasitica 1); LRR domain binding | chr3:16090878-16096041 REVERSEvery weakly similar to (83.2) loc_os12g29280 12012.m06742 protein disease resistance protein RGA3, putative, expressed no original description	6.106	2.57033	3.65933	2.867	3.97967	2.186	0.153	0.258333	2.77733	1.325	0.394273	4.3385	0.30493	0.0848528	0.663378	0.442846	0.0894371	0.0571168	0.368655	0.206407	turquoise
M257814	-21.548	-3.105	0.017	31.1_cell.organisation_ highly similar to ( 828) AT1G50010 | Symbols: TUA2 | TUA2; structural constituent of cytoskeleton | chr1:18517737-18519729 FORWARDhighly similar to ( 828) TBA4_GOSHI Tubulin alpha-4 chain (Alpha-4 tubulin) - Gossypium hirsutum (Upland cotton)highly similar to ( 818) loc_os11g14220 12011.m28666 protein tubulin alpha-3 chain, putative, expressed no original description	1.44467	27.3917	21.8593	32.4035	41.624	54.6703	14.149	1.10867	0.466667	25.219	0.918116	19.5296	2.79195	3.2435	4.31644	12.6617	2.54157	0.74189	0.404323	6.62148	black
M257862	2.759	2.57	0.016	16.5.99.1_secondary metabolism.sulfur-containing.misc.alliinase_ moderately similar to ( 493) AT1G34060 | Symbols: | alliinase family protein | chr1:12396561-12398299 REVERSEmoderately similar to ( 444) loc_os01g52010 12001.m11376 protein alliin lyase precursor, putative, expressed no original description	2.64967	1.41433	2.27767	0.5705	2.37	0.658667	5.04167	6.06133	4.22533	2.739	0.340653	0.589149	0.0459819	0.0827315	0.75068	0.0817945	0.562339	1.97483	1.20428	0.321677	brown
M258343	16.328	1.53	0.686	16.2.1.10_secondary metabolism.phenylpropanoids.lignin biosynthesis.CAD_ highly similar to ( 556) AT1G72680 | Symbols: ATCAD1, CAD1 | cinnamyl-alcohol dehydrogenase, putative | chr1:27359346-27360876 REVERSEmoderately similar to ( 368) CADH7_PICAB Cinnamyl alcohol dehydrogenase 7/8 (EC 1.1.1.195) (CAD 7/8) - Picea abies (Norway spruce) (Picea excelsa)highly similar to ( 524) loc_os10g11810 12010.…	25.3887	32.236	35.625	46.8975	28.5047	22.6493	46.9723	38.2293	81.4417	21.9327	6.19061	4.93152	1.90401	11.5294	6.02702	3.86143	2.11365	3.83398	36.4571	3.28272	red
M258402	19.756	1.502	0.251	13.2.6.3_amino acid metabolism.degradation.aromatic aa.tryptophan_ moderately similar to ( 385) AT4G16210 | Symbols: ECHIA, E-COAH-2 | ECHIA (ENOYL-COA HYDRATASE/ISOMERASE A); catalytic | chr4:9176864-9177978 REVERSEvery weakly similar to (93.6) MFPA_CUCSA Glyoxysomal fatty acid beta-oxidation multifunctional protein MFP-a [Includes: Enoyl-CoA hydratase (EC 4.2.1.17); 3-2-trans-enoyl-CoA isomeras…	37.9693	35.3573	33.6333	51.476	37.0987	32.6173	69.9333	37.739	91.2297	37.5057	2.26332	28.0883	2.67392	10.3577	5.60738	0.766087	2.5575	1.35633	2.21008	1.01188	red
M260150	31.619	1.983	0	29.5.11.1_protein.degradation.ubiquitin.ubiquitin_ moderately similar to ( 226) AT2G47110 | Symbols: UBQ6 | UBQ6; protein binding | chr2:19344701-19345174 FORWARDweakly similar to ( 150) UBIQ_WHEAT Ubiquitin - Triticum aestivum (Wheat)moderately similar to ( 225) loc_os01g22490 12001.m08729 protein 40S ribosomal protein S27a, putative, expressed MSP1_C no original description	46.0823	28.244	28.4057	22.3025	40.679	23.9707	67.3527	57.8187	72.997	56.9563	4.74903	2.18536	3.69352	3.12046	4.54461	3.68928	2.81524	6.60045	6.25845	8.00596	black
M260618	-6.534	-1.374	0.014	29.2.1.1.1.2.4_protein.synthesis.ribosomal protein.prokaryotic.chloroplast.50S subunit.L4_ moderately similar to ( 325) AT1G07320 | Symbols: RPL4 | RPL4; poly(U) binding / structural constituent of ribosome | chr1:2249190-2250173 FORWARDmoderately similar to ( 317) RK4_TOBAC 50S ribosomal protein L4, chloroplast precursor (CL4) (R-protein L4) - Nicotiana tabacum (Common tobacco)moderately similar…	29.4727	22.411	18.5177	24.2745	24.5923	20.846	15.1133	20.719	16.9763	17.1507	0.353589	9.78186	1.84588	0.979343	3.82953	1.70863	2.27778	0.780731	4.33237	2.3687	turquoise
M260619	-3.344	-1.964	0.013	35.1_not assigned.no ontology_ moderately similar to ( 244) AT2G29640 | Symbols: JOSL | JOSL (JOSEPHIN-LIKE PROTEIN) | chr2:12671206-12673300 FORWARDmoderately similar to ( 229) loc_os03g15850 12003.m07022 protein josephin-2, putative, expressed no original description	3.02433	12.7067	5.80967	8.849	6.12667	10.662	3.25067	1.48467	4.704	4.428	0.759929	8.97355	0.370203	1.7013	0.294473	2.15001	0.114273	0.151645	1.98243	0.635116	brown
M260790	-4.36	-1.473	0.042	13.2.6.2_amino acid metabolism.degradation.aromatic aa.tyrosine_ highly similar to ( 504) AT5G36160 | Symbols: | aminotransferase-related | chr5:14233261-14235129 REVERSEvery weakly similar to (80.9) ALA2_HORVU Alanine aminotransferase 2 (EC 2.6.1.2) (GPT) (Glutamic--pyruvic transaminase 2) (Glutamic--alanine transaminase 2) (ALAAT-2) - Hordeum vulgare (Barley)highly similar to ( 512) loc_os11g35…	9.85267	31.428	16.89	11.298	15.8283	15.373	9.68633	8.16367	6.336	12.7057	1.02942	33.2991	1.34297	0.168291	2.50093	1.68537	0.782924	0.720932	0.958343	1.26238	brown
M261049	-15.413	-1.899	0.627	35.2_not assigned.unknown_ no original description	15.0733	48.5793	24.8803	15.038	34.996	13.311	28.6757	12.618	26.0347	1.225	0.963297	42.4263	1.96707	0.729734	5.62608	2.73671	0.689197	3.00045	3.74556	0.301209	turquoise
M261127	53.408	225.041	1	11.3_lipid metabolism.Phospholipid synthesis_ highly similar to ( 615) AT1G06520 | Symbols: ATGPAT1, GPAT1 | GPAT1 (GLYCEROL-3-PHOSPHATE ACYLTRANSFERASE 1); 1-acylglycerol-3-phosphate O-acyltransferase/ acyltransferase | chr1:1994170-1996067 REVERSEmoderately similar to ( 491) loc_os01g44069 12001.m10665 protein glycerol-3-phosphate acyltransferase 1, putative, expressed no original description	0.767667	0.137	0.077	0.081	0.137667	0.19	0.637667	1.01733	212.893	0.0353333	0.530747	0.130108	0.068942	0.066468	0.0596853	0.0377227	0.371543	0.459375	184.355	0.0318957	red
M261201	-23.16	-2.008	0.004135	16.1.1_secondary metabolism.isoprenoids.non-mevalonate pathway_ highly similar to ( 746) AT1G74470 | Symbols: | geranylgeranyl reductase | chr1:27991248-27992845 FORWARDhighly similar to ( 657) loc_os02g51080 12002.m33869 protein geranylgeranyl hydrogenase, putative, expressed no original description	48.912	48.9917	22.9733	30.0735	41.5987	57.6693	22.8047	27.4787	25.8317	15.7597	8.42668	40.9113	2.0802	13.6974	10.485	0.507427	6.51879	8.87433	19.6361	3.97463	turquoise
M261585	-35.02	-2.973	0.431	20.1_stress.biotic_ very weakly similar to (75.1) AT2G02100 | Symbols: LCR69, PDF2.2 | LCR69 (LOW-MOLECULAR-WEIGHT CYSTEINE-RICH 69); peptidase inhibitor | chr2:528397-528885 FORWARDvery weakly similar to (77.8) THGF_HELAN Flower-specific gamma-thionin precursor (Defensin SD2) - Helianthus annuus (Common sunflower)very weakly similar to (72.4) loc_os03g03810 12003.m05913 protein flower-specific g…	23.2777	108.967	18.9547	183.171	13.934	41.2747	16.5157	18.4093	11.6007	24.486	11.0882	59.7757	5.41565	109.131	4.52666	32.9065	9.04696	6.63161	1.60905	9.62483	black
M262032	31.725	1.549	0.786	33.99_development.unspecified_ moderately similar to ( 355) AT4G27410 | Symbols: RD26 | RD26 (RESPONSIVE TO DESICCATION 26); transcription activator/ transcription factor | chr4:13707928-13709013 REVERSEmoderately similar to ( 241) NAC68_ORYSA NAC domain-containing protein 68 (ONAC068) - Oryza sativa (Rice)moderately similar to ( 241) loc_os03g60080 12003.m10901 protein NAC domain-containing prot…	37.6233	22.519	78.3117	62.692	31.8403	107.638	40.0753	49.4993	136.123	132.419	17.1767	12.6254	7.22847	37.0128	9.91975	26.8306	7.18444	14.8533	55.7586	22.0275	turquoise
M262512	-6.679	-1.506	0.003124	20.2.3_stress.abiotic.drought/salt_ highly similar to ( 716) AT1G58520 | Symbols: RXW8 | hydrolase, acting on ester bonds / lipase | chr1:21729913-21731344 FORWARDhighly similar to ( 702) loc_os12g43720 12012.m08145 protein RXW8, putative, expressed no original description	21.5617	14.885	15.8607	23.671	24.759	19.7293	13.0123	9.26033	15.2467	15.2417	1.89128	0.971852	0.420707	4.79136	3.63236	0.722043	0.241372	0.379028	0.586048	0.562932	turquoise
M262886	89.19	1.919	0.391	27.3.55_RNA.regulation of transcription.HDA_ weakly similar to ( 173) AT3G44750 | Symbols: HD2A, ATHD2A, HDA3, HDT1 | HDA3 (HISTONE DEACETYLASE 3); histone deacetylase/ nucleic acid binding / zinc ion binding | chr3:16298045-16299585 FORWARDweakly similar to ( 128) HD2A_SOYBN Histone deacetylase 2a (HD2a) (Nucleolar histone deacetylase HD2-p39) - Glycine max (Soybean)weakly similar to ( 122) loc_…	135.71	79.1423	85.4793	50.0045	177.533	28.4613	347.929	231.51	106.846	58.8683	6.05305	21.0144	5.00616	1.2537	42.3453	7.13406	9.53543	26.6567	14.0547	3.40255	green
M263817	-17.25	-1.683	0.05	10.2.1_cell wall.cellulose synthesis.cellulose synthase_ nearly identical (1965) AT3G03050 | Symbols: CSLD3, KJK, ATCSLD3 | CSLD3 (CELLULOSE SYNTHASE-LIKE D3); cellulose synthase/ transferase, transferring glycosyl groups | chr3:687873-691629 FORWARDnearly identical (1875) loc_os06g02180 12006.m04952 protein CSLD2 - cellulose synthase-like family D, expressed no original description	40.1143	26.1943	36.5267	68.0325	29.1903	54.3217	16.1553	14.1883	24.5417	46.1543	7.63073	15.5172	3.03934	8.3375	2.8664	8.36095	0.573225	0.261016	0.754296	1.70501	green
M264060	718.402	1.512	1	26.18_misc.invertase/pectin methylesterase inhibitor family protein_ weakly similar to ( 165) AT5G20740 | Symbols: | invertase/pectin methylesterase inhibitor family protein | chr5:7025867-7026484 REVERSEweakly similar to ( 116) 21KD_DAUCA 21 kDa protein precursor (1.2 protein) - Daucus carota (Carrot)weakly similar to ( 108) loc_os06g49760 12006.m09500 protein ripening-related protein, putative,…	1224.06	1259.61	405.393	4622.76	495.71	1053.4	407.937	3123.72	4166.36	791.442	426.49	1076.68	36.5454	621.191	137.612	128.136	27.7142	731.595	1795.91	166.321	yellow
M265006	9.1	2.503	0.024	26.22_misc.short chain dehydrogenase/reductase (SDR)_ highly similar to ( 518) AT4G10020 | Symbols: AtHSD5 | AtHSD5 (hydroxysteroid dehydrogenase 5); binding / catalytic/ oxidoreductase | chr4:6268363-6270179 FORWARDvery weakly similar to (71.6) FABG3_BRANA 3-oxoacyl-[acyl-carrier-protein] reductase 3, chloroplast precursor (EC 1.1.1.100) (3-ketoacyl-acyl carrier protein reductase 3) - Brassica n…	0.286667	6.27233	13.6713	4.5155	2.52867	12.6853	14.1833	18.2207	6.82267	21.391	0.356608	6.15548	3.75458	3.82898	3.44857	1.43869	3.89457	3.51573	0.661133	5.76966	turquoise
M265293	-5.104	-2.766	0.01	10.2.1_cell wall.cellulose synthesis.cellulose synthase_ weakly similar to ( 112) AT1G55850 | Symbols: ATCSLE1, CSLE1 | ATCSLE1; cellulose synthase/ transferase, transferring glycosyl groups | chr1:20876752-20879414 FORWARDweakly similar to ( 115) loc_os09g30130 12009.m060004 protein CSLE6 - cellulose synthase-like family E, expressed no original description	9.43433	20.469	6.295	10.2725	2.182	10.966	2.474	0.563667	0.857	7.67	2.06403	21.1216	0.409198	1.21834	0.365353	4.39477	0.813294	0.059769	0.232523	1.40049	green
M266399	-28.475	-1.896	0.29	20.2.99_stress.abiotic.unspecified_ weakly similar to ( 107) AT4G08685 | Symbols: SAH7 | SAH7 | chr4:5550563-5551259 FORWARDvery weakly similar to (72.8) OLEE1_BETVE Olee1-like protein precursor - Betula verrucosa (White birch) (Betula pendula)very weakly similar to (89.7) loc_os10g22590 12010.m05266 protein pollen-specific protein C13 precursor, putative, expressed no original description	48.3637	103.801	9.47667	132.364	49.7687	85.026	26.7983	7.39067	52.9677	39.9937	7.02188	63.6069	0.963927	35.4098	9.60899	28.0243	3.06287	3.03135	19.9556	7.48225	brown
M266497	-26.548	-1.674	0.251	34.4_transport.nitrate_ highly similar to ( 663) AT1G12940 | Symbols: ATNRT2.5 | ATNRT2.5 (nitrate transporter2.5); nitrate transmembrane transporter | chr1:4416405-4418337 FORWARDhighly similar to ( 605) loc_os01g50820 12001.m11263 protein nitrate transporter, putative, expressed no original description	47.2503	94.676	76.2167	138.176	28.2043	41.7697	24.437	39.1583	31.0627	62.9393	2.85033	16.3662	4.80541	28.4625	10.4576	1.62467	2.52447	17.2207	12.9742	14.9778	black
M267909	10.394	4.563	0.472	26.3_misc.gluco-, galacto- and mannosidases_ nearly identical (1113) AT5G66150 | Symbols: | glycosyl hydrolase family 38 protein | chr5:26439013-26444434 REVERSEnearly identical (1160) loc_os10g05069 12010.m22012 protein lysosomal alpha-mannosidase precursor, putative, expressed no original description	0.180333	1.68867	4.28167	5.241	5.583	2.17667	36.2517	0.162667	0.760333	16.0737	0.126532	1.34861	0.669334	3.65574	3.16326	0.332422	8.30327	0.144894	0.854209	3.91378	magenta
M269034	4.646	4.572	0.019	35.2_not assigned.unknown_ no original description	0.094	4.913	4.71633	0.0795	0	0.0526667	9.609	0.454	8.17067	5.551	0.162813	3.29512	0.469239	0.11243	0	0.0912213	2.01883	0.155576	0.845492	1.36777	red
M269759	28.763	2.51	0.001575	34.13_transport.peptides and oligopeptides_ weakly similar to ( 112) AT3G47960 | Symbols: | proton-dependent oligopeptide transport (POT) family protein | chr3:17698126-17700681 REVERSEweakly similar to ( 102) loc_os07g09300 12007.m05386 protein retrotransposon protein, putative, unclassified, expressed no original description	22.3983	19.0247	0.957	20.6735	19.082	38.172	33.6343	61.7253	53.797	42.1077	2.00609	9.22949	0.537045	1.47856	2.50236	7.94512	8.10597	6.91557	33.6191	2.35251	turquoise
M269836	-2.551	-3.786	0.001058	35.2_not assigned.unknown_ weakly similar to ( 187) AT5G43750 | Symbols: | unknown protein | chr5:17580100-17581145 REVERSEweakly similar to ( 187) loc_os01g70400 12001.m43437 protein expressed protein no original description	1.981	4.09733	1.56333	6.755	4.75	3.334	1.57967	0.167	0.659667	1.25667	1.0956	1.21099	0.479	0.120208	0.730238	0.685239	1.20016	0.103058	0.487714	0.124388	black
M269936	-3.928	-1.568	0.035	34.16_transport.ABC transporters and multidrug resistance systems_ nearly identical (1620) AT1G04120 | Symbols: ATMRP5, MRP5 | ATMRP5; ATPase, coupled to transmembrane movement of substances / sulfonylurea receptor | chr1:1064848-1070396 REVERSEweakly similar to ( 103) MDR_ORYSA Putative multidrug resistance protein (P-glycoprotein) - Oryza sativa (Rice)nearly identical (1366) loc_os03g04920 1200…	10.5587	20.523	10.9207	8.9785	10.1383	10.7573	8.31433	5.33433	9.268	4.73567	1.89179	14.5311	0.939344	0.232638	1.13878	3.71459	0.630635	0.396364	1.21218	0.303052	yellow
M269941	-8.038	-2.101	3.006e-06	11.9.3.3_lipid metabolism.lipid degradation.lysophospholipases.glycerophosphodiester phosphodiesterase_ highly similar to ( 595) AT4G26690 | Symbols: SHV3, MRH5, GPDL2 | SHV3 (SHAVEN 3); glycerophosphodiester phosphodiesterase/ kinase | chr4:13456793-13459890 REVERSEhighly similar to ( 586) loc_os02g37590 12002.m08847 protein glycerophosphoryl diester phosphodiesterase family protein, putative, e…	13.96	9.835	11.7343	19.753	13.1427	19.837	9.709	4.45067	6.51833	8.513	2.00854	6.9693	0.637867	4.55235	3.68823	6.54904	2.45953	0.0952593	0.945764	0.067	brown
M270237	43.351	2.247	0.153	29.4_protein.postranslational modification_ moderately similar to ( 398) AT3G11410 | Symbols: ATPP2CA, AHG3, PP2CA | PP2CA (ARABIDOPSIS THALIANA PROTEIN PHOSPHATASE 2CA); protein binding / protein serine/threonine phosphatase | chr3:3584181-3585649 REVERSEmoderately similar to ( 309) loc_os05g38290 12005.m08008 protein protein phosphatase 2C, putative, expressed no original description	24.4773	77.0673	36.1237	30.5785	25.0533	59.92	17.024	100.067	137.126	58.202	4.44368	77.6587	2.77534	10.9891	6.42484	14.1603	1.53847	5.63701	28.0063	3.94377	yellow
M270418	18.719	1.511	1	29.5.3_protein.degradation.cysteine protease_ very weakly similar to (96.3) AT2G31980 | Symbols: | cysteine proteinase inhibitor-related | chr2:13609246-13609770 REVERSEweakly similar to ( 101) CYTB_HELAN Cysteine proteinase inhibitor B (Cystatin B) (SCB) - Helianthus annuus (Common sunflower)very weakly similar to ( 100) loc_os01g68660 12001.m12968 protein cysteine proteinase inhibitor B, putati…	7.539	460.851	30.5513	164.741	9.58767	37.7437	69.2203	81.116	24.212	46.8207	0.899937	774.541	2.96673	9.16269	8.35186	5.87765	10.2778	5.82281	6.39135	6.92044	blue
M271360	26.828	2.156	0.076	20.2.99_stress.abiotic.unspecified_ moderately similar to ( 217) AT2G47710 | Symbols: | universal stress protein (USP) family protein | chr2:19555045-19555956 REVERSEmoderately similar to ( 208) loc_os12g36640 12012.m07450 protein fiber protein Fb19, putative, expressed no original description	21.9947	32.838	12.1383	69.5615	14.7023	4.99	82.286	55.8123	32.704	29.369	0.959297	7.9823	1.66545	24.6688	1.40873	0.817066	8.9855	6.82719	1.71348	1.16223	blue
M271605	-7.202	-2.365	0.003028	30.11_signalling.light_ weakly similar to ( 152) AT2G14820 | Symbols: NPY2 | NPY2 (NAKED PINS IN YUC MUTANTS 2); protein binding / signal transducer | chr2:6358864-6361300 FORWARDvery weakly similar to (72.4) NPH3_ORYSA Coleoptile phototropism protein 1 (Non-phototropic hypocotyl 3-like protein) (NPH3-like protein) - Oryza sativa (Rice)weakly similar to ( 127) loc_os03g41350 12003.m34896 protein …	14.5813	16.0737	13.406	9.1225	7.84233	7.62033	1.15033	8.184	6.59033	5.18267	6.68957	7.50782	1.38907	1.11652	1.55457	1.16319	0.249933	2.17975	0.787086	0.678728	magenta
M272762	-4.257	-2.601	0.001323	20.1_stress.biotic_ weakly similar to ( 140) AT1G69545 | Symbols: | leucine-rich repeat family protein | chr1:26148836-26150947 REVERSEweakly similar to ( 186) loc_os01g15580 12001.m08156 protein disease resistance protein RGA2, putative, expressed no original description	9.53133	6.38467	6.734	4.0905	6.289	2.99867	4.687	2.28967	1.342	2.315	1.5164	5.53301	0.423759	1.13349	2.20171	1.56498	0.694513	0.307158	0.22795	0.813014	turquoise
M272880	-3.051	-2.406	0.025	35.2_not assigned.unknown_ very weakly similar to (75.9) AT3G14280 | Symbols: | unknown protein | chr3:4761654-4762286 REVERSEvery weakly similar to (58.9) loc_os06g09350 12006.m32003 protein expressed protein no original description	4.75867	8.565	4.436	6.0235	4.629	1.49167	2.34733	2.765	1.66367	1.90633	0.886888	2.58264	0.992454	1.64685	0.546341	0.836422	0.89264	0.950917	0.489281	0.21511	turquoise
M273014	-4.338	-4.846	0.0001577	1.3.7_PS.calvin cycle.FBPase_ highly similar to ( 610) AT3G54050 | Symbols: | fructose-1,6-bisphosphatase, putative / D-fructose-1,6-bisphosphate 1-phosphohydrolase, putative / FBPase, putative | chr3:20016951-20018527 FORWARDhighly similar to ( 611) F16P1_PEA Fructose-1,6-bisphosphatase, chloroplast precursor (EC 3.1.3.11) (D-fructose-1,6-bisphosphate 1-phosphohydrolase) (FBPase) - Pisum sativum…	9.20633	22.6713	4.85333	6.667	4.12233	0.683	1.852	1.25667	0.915667	0.487333	2.13265	25.0799	0.691896	0.137179	1.8865	0.38477	0.350099	0.449819	0.634409	0.190867	turquoise
M273230	8.776	1.441	0.00731	35.1_not assigned.no ontology_ moderately similar to ( 290) AT5G53400 | Symbols: | nuclear movement family protein | chr5:21661588-21663383 FORWARDmoderately similar to ( 294) loc_os06g12530 12006.m32023 protein nuclear migration protein nudC, putative, expressed no original description	28.427	15.2643	21.4337	12.6745	21.7507	17.6243	33.6517	29.2187	30.577	21.2583	2.04064	0.740123	0.525085	0.523966	2.92753	3.08361	2.107	2.4394	1.08989	1.21579	black
M273257	-16.833	-1.673	0.788	34.12_transport.metal_ moderately similar to ( 340) AT3G12750 | Symbols: ZIP1 | ZIP1 (ZINC TRANSPORTER 1 PRECURSOR); zinc ion transmembrane transporter | chr3:4051950-4053156 REVERSEmoderately similar to ( 348) loc_os07g12890 12007.m28960 protein ZIP zinc/iron transport family protein, expressed no original description	30.9037	40.0877	45.463	22.671	6.67	92.042	32.4013	4.982	16.7243	45.9863	26.8687	32.0282	10.2939	7.7711	4.24168	29.5615	2.49925	5.59126	16.1637	11.6198	brown
M274205	38.776	51.768	0.219	11.6_lipid metabolism.lipid transfer proteins etc_ very weakly similar to (85.9) AT2G18370 | Symbols: | protease inhibitor/seed storage/lipid transfer protein (LTP) family protein | chr2:7980687-7981475 FORWARDvery weakly similar to (77.4) NLTP2_GOSHI Nonspecific lipid-transfer protein precursor (LTP) (GH3) - Gossypium hirsutum (Upland cotton)very weakly similar to (73.6) loc_os08g03690 12008.m04…	0.603	21.624	0	0.0635	0	2.463	0	90.5627	66.8943	0.702667	1.04443	34.9853	0	0.0898026	0	1.65222	0	42.5526	40.4171	0.635448	yellow
M274500	-8.051	-1.524	0.006433	26.3.3_misc.gluco-, galacto- and mannosidases.alpha-mannosidase_ highly similar to ( 977) AT5G13980 | Symbols: | glycosyl hydrolase family 38 protein | chr5:4508626-4513928 FORWARDhighly similar to ( 903) loc_os11g32260 12011.m28814 protein lysosomal alpha-mannosidase precursor, putative, expressed no original description	26.6917	14.5657	22.921	31.3915	19.8267	20.592	22.6157	8.99833	13.687	16.123	0.935159	11.4959	1.73316	0.0176777	1.06699	5.18344	2.29754	0.790175	0.30264	1.99655	yellow
M274670	8.848	1.339	0.047	35.1_not assigned.no ontology_ moderately similar to ( 281) AT1G07080 | Symbols: | gamma interferon responsive lysosomal thiol reductase family protein / GILT family protein | chr1:2170069-2171861 FORWARDmoderately similar to ( 226) loc_os03g18454 12003.m35570 protein gamma-interferon-inducible lysosomal thiol reductase precursor, putative, expressed no original description	28.3157	27.617	21.184	26.896	27.134	17.1113	34.2563	28.8333	43.6887	33.0243	2.25193	13.5859	1.19421	0.274357	3.31327	0.921657	1.68797	4.67252	4.5796	1.15067	pink
M276121	8.584	1.406	0.025	9.5_mitochondrial electron transport / ATP synthesis.cytochrome c reductase_ moderately similar to ( 362) AT5G13440 | Symbols: | ubiquinol-cytochrome C reductase iron-sulfur subunit, mitochondrial, putative / Rieske iron-sulfur protein, putative | chr5:4308431-4310022 REVERSEmoderately similar to ( 391) UCRI2_TOBAC Ubiquinol-cytochrome c reductase iron-sulfur subunit 2, mitochondrial precursor (E…	20.756	20.922	23.8243	21.697	18.4237	22.0137	20.4723	34.4313	36.2447	27.758	1.86725	0.721263	0.323923	0.776403	2.59118	1.78243	1.52836	2.85212	2.379	0.672315	yellow
M276765	11.1	2.264	0.419	33.99_development.unspecified_ moderately similar to ( 352) AT5G61430 | Symbols: ANAC100, ATNAC5 | ANAC100 (ARABIDOPSIS NAC DOMAIN CONTAINING PROTEIN 100); transcription factor | chr5:24701328-24702553 REVERSEmoderately similar to ( 220) NAC77_ORYSA NAC domain-containing protein 77 (ONAC077) (ONAC300) - Oryza sativa (Rice)moderately similar to ( 256) loc_os04g38720 12004.m08861 protein NAC domain…	4.469	2.38733	13.4597	9.305	3.54667	20.06	7.48567	15.1643	36.2183	20.6673	2.64095	0.653555	0.918031	4.38406	1.37233	3.38162	1.90627	8.79362	22.4646	3.65944	turquoise
M277088	-320.898	-2.691	0.065	35.1_not assigned.no ontology_ moderately similar to ( 371) AT2G17230 | Symbols: EXL5 | EXL5 (EXORDIUM LIKE 5) | chr2:7494892-7495983 REVERSEmoderately similar to ( 219) loc_os07g31430 12007.m07412 protein PHI-1, putative, expressed Sporozoite_P67 TrbL SPT5 COG5651 no original description	401.407	717.647	46.0457	740.857	290.887	681.946	109.061	50.5763	337.9	261.35	169.004	585.831	3.00432	322.525	78.3966	139.802	41.0517	20.843	177.619	34.6616	turquoise
M277906	13.039	1.606	0.178	35.1_not assigned.no ontology_ moderately similar to ( 243) AT1G21680 | Symbols: | FUNCTIONS IN: molecular_function unknown; INVOLVED IN: biological_process unknown; LOCATED IN: plasma membrane, vacuole, plant-type cell wall; EXPRESSED IN: 25 plant structures; EXPRESSED DURING: 13 growth stages; CONTAINS InterPro DOMAIN/s: WD40-like Beta Propeller (InterPro:IPR011659), Six-bladed beta-propeller, …	18.0493	35.8303	21.4893	29.394	11.6473	16.6677	33.1643	41.9147	44.3257	18.8793	2.85877	0.666983	5.0567	2.31507	0.389261	1.09273	3.52021	2.92619	20.5685	1.91204	brown
M278249	-24.184	-2.032	0.231	34.7_transport.phosphate_ highly similar to ( 855) AT2G38940 | Symbols: ATPT2, PHT1;4 | ATPT2 (ARABIDOPSIS THALIANA PHOSPHATE TRANSPORTER 2); carbohydrate transmembrane transporter/ inorganic phosphate transmembrane transporter/ phosphate transmembrane transporter/ sugar:hydrogen symporter | chr2:16258500-16260104 FORWARDhighly similar to ( 754) loc_os10g30790 12010.m21787 protein inorganic phosp…	24.9073	124.462	40.6993	86.802	21.8537	17.396	13.9	33.6547	25.982	20.1667	1.28815	30.9572	2.55088	12.8849	2.97822	7.0346	1.52427	7.64779	2.39626	2.64615	turquoise
M278260	-168.632	-1.762	0.0001073	35.2_not assigned.unknown_ weakly similar to ( 189) AT1G09310 | Symbols: | unknown protein | chr1:3009109-3009648 FORWARDweakly similar to ( 165) loc_os12g37650 12012.m07550 protein expressed protein no original description	419.322	246.048	313.919	448.85	444.873	389.885	333.049	123.782	149.461	279.013	21.6914	190.189	8.74105	4.45194	43.0124	72.7829	27.2705	53.8673	55.219	24.5495	yellow
M278839	-9.151	-1.642	0.003219	29.4_protein.postranslational modification_ highly similar to ( 530) AT5G58380 | Symbols: CIPK10, PKS2, SIP1, SNRK3.8 | SIP1 (SOS3-INTERACTING PROTEIN 1); ATP binding / kinase/ protein kinase/ protein serine/threonine kinase | chr5:23597092-23598531 REVERSEmoderately similar to ( 389) CIPK1_ORYSA CIPK-like protein 1 (EC 2.7.11.1) (OsCK1) - Oryza sativa (Rice)highly similar to ( 550) loc_os05g2682…	23.0383	19.9953	27.3127	18.894	19.8253	34.625	8.85367	16.654	14.0697	17.4093	4.33239	7.54256	1.1538	4.855	2.76835	1.58928	0.958733	4.58103	1.66831	1.62694	pink
M278916	-11.478	-1.956	6.984e-06	26.11_misc.alcohol dehydrogenases_ highly similar to ( 540) AT1G32780 | Symbols: | alcohol dehydrogenase, putative | chr1:11869977-11872595 REVERSEmoderately similar to ( 408) ADH1_PETHY Alcohol dehydrogenase 1 (EC 1.1.1.1) - Petunia hybrida (Petunia)highly similar to ( 515) loc_os10g07229 12010.m04111 protein alcohol dehydrogenase 2, putative, expressed no original description	15.9747	21.3827	28.1373	18.958	18.9517	31.534	10.0823	9.56633	14.3593	14.009	3.11449	4.44434	0.685818	5.67241	3.23297	6.76364	0.790798	3.08438	4.5827	3.27662	blue
M279111	-15.795	-1.838	0.506	35.2_not assigned.unknown_ weakly similar to ( 169) AT4G33625 | Symbols: | unknown protein | chr4:16153114-16154543 REVERSEweakly similar to ( 158) loc_os07g02710 12007.m04743 protein expressed protein no original description	18.3183	39.888	47.8283	72.886	13.8267	32.9707	11.5533	10.5663	2.83	50.446	1.80966	16.6203	3.24084	5.26229	4.2123	3.78596	1.23737	0.698763	1.21284	4.07775	green
M279398	84.992	2.911	0.071	16.2_secondary metabolism.phenylpropanoids_ moderately similar to ( 373) AT1G24430 | Symbols: | transferase/ transferase, transferring acyl groups other than amino-acyl groups | chr1:8658190-8659497 REVERSEvery weakly similar to (98.2) HCBT1_DIACA Anthranilate N-benzoyltransferase protein 1 (EC 2.3.1.144) (Anthranilate N-hydroxycinnamoyl/benzoyltransferase 1) - Dianthus caryophyllus (Carnation) (…	67.908	18.6937	65.2653	4.504	21.8647	76.0553	230.815	27.326	89.955	169.811	14.6326	5.53884	13.9133	2.2288	7.10345	10.5808	34.4597	6.18159	35.3384	19.0814	magenta
M279839	565.597	6.168	0.853	16.2_secondary metabolism.phenylpropanoids_ very weakly similar to (54.7) AT4G35160 | Symbols: | O-methyltransferase family 2 protein | chr4:16730989-16732808 REVERSEvery weakly similar to (73.9) 7OMT8_MEDSA Isoflavone-7-O-methyltransferase 8 (EC 2.1.1.150) (Isoflavone-O-methyltransferase 8) (7-IOMT-8) - Medicago sativa (Alfalfa)very weakly similar to (81.6) loc_os08g19420 12008.m06012 protein O-…	59.7057	58.69	128.96	7.306	116.817	253.711	2556.59	2.445	68.3143	72.85	60.8815	68.9749	23.5092	7.15733	70.2218	15.2208	432.682	2.55496	64.6508	36.6426	magenta
M280265	28.294	12.416	0.36	20.1_stress.biotic_ moderately similar to ( 318) AT5G24090 | Symbols: | acidic endochitinase (CHIB1) | chr5:8143805-8145153 REVERSEmoderately similar to ( 363) CHIA_CICAR Acidic endochitinase precursor (EC 3.2.1.14) - Cicer arietinum (Chickpea) (Garbanzo)moderately similar to ( 347) loc_os07g19040 12007.m06343 protein acidic endochitinase precursor, putative no original description	1.433	3.85733	2.18233	6.683	0.864	0.886333	14.464	80.798	19.9507	7.87567	0.636142	4.29981	1.30394	2.35184	0.396834	0.293676	2.13217	59.5439	20.7005	5.99651	blue
M280386	-7.082	-6.683	0.004271	35.2_not assigned.unknown_ moderately similar to ( 446) AT4G14740 | Symbols: | phosphoinositide binding | chr4:8450567-8452679 REVERSEmoderately similar to ( 382) loc_os03g43510 12003.m09397 protein expressed protein no original description	3.68033	4.674	2.80933	8.184	9.21033	20.965	1.94033	1.16233	0.544	1.338	0.885152	1.97348	0.33631	0.135765	1.31598	2.63208	0.457875	0.132478	0.0957862	0.342387	pink
M280395	20.144	3.437	1	35.2_not assigned.unknown_ moderately similar to ( 331) AT5G45690 | Symbols: | unknown protein | chr5:18535139-18536259 REVERSEmoderately similar to ( 340) loc_os01g52830 12001.m11456 protein secreted protein, putative, expressed no original description	0.419	8.87167	17.2437	2.1205	17.429	1.66667	8.283	84.1323	19.6593	1.561	0.362882	11.5757	12.056	2.41901	29.4423	2.05947	5.79287	111.196	24.7285	0.584933	blue
M280403	-15.185	-2.167	0.003228	20.1.7_stress.biotic.PR-proteins_ moderately similar to ( 415) AT1G61100 | Symbols: | disease resistance protein (TIR class), putative | chr1:22508831-22512122 REVERSEmoderately similar to ( 223) loc_os07g26440 12007.m079669 protein CIP7, putative, expressed MSP1_C no original description	24.5823	26.313	30.0433	26.947	25.7497	24.3687	11.1247	7.085	4.54433	29.2953	3.16871	10.2848	1.47603	9.99849	6.99123	1.53106	2.43987	0.55908	3.47427	3.46557	yellow
M281160	21.318	3.682	0.695	27.3.67_RNA.regulation of transcription.putative transcription regulator_ moderately similar to ( 204) AT3G57540 | Symbols: | remorin family protein | chr3:21301623-21302924 REVERSEvery weakly similar to (60.1) REMO_SOLTU Remorin (pp34) - Solanum tuberosum (Potato)moderately similar to ( 210) loc_os07g38170 12007.m08065 protein DNA binding protein, putative, expressed no original description	2.97733	5.35167	22.2763	7.1205	8.70967	1.823	8.955	88.37	2.353	17.393	0.500372	1.43355	0.9522	1.7713	4.2108	0.0824864	0.857399	24.8159	0.693602	4.20258	blue
M281525	23.77	1.896	1	17.7.1.2_hormone metabolism.jasmonate.synthesis-degradation.lipoxygenase_ nearly identical (1019) AT3G45140 | Symbols: LOX2, ATLOX2 | LOX2 (LIPOXYGENASE 2); lipoxygenase | chr3:16525437-16529233 FORWARDnearly identical (1006) LOXC2_ORYSA Probable lipoxygenase 8, chloroplast precursor (EC 1.13.11.12) - Oryza sativa (Rice)nearly identical (1006) loc_os08g39850 12008.m26741 protein lipoxygenase 8, c…	50.4317	26.3283	14.7367	18.8235	45.2703	4.89667	142.285	43.172	9.604	6.104	5.13964	8.42903	3.07389	5.40583	25.2554	1.04977	16.0281	18.3193	6.20061	1.30149	green
M281632	20.236	3.04	1	35.2_not assigned.unknown_ no original description	0.789333	12.696	24.8807	3.811	7.84033	3.825	115.382	0.150667	0.0706667	5.00933	0.489719	12.3004	2.89661	1.56271	2.27294	0.931705	7.53921	0.177272	0.122398	0.570975	magenta
M282127	-17.924	-2.595	0.005359	10.2.1_cell wall.cellulose synthesis.cellulose synthase_ weakly similar to ( 110) AT4G23990 | Symbols: ATCSLG3, CSLG3 | ATCSLG3; cellulose synthase/ transferase/ transferase, transferring glycosyl groups | chr4:12456491-12460498 FORWARDweakly similar to ( 108) loc_os09g30130 12009.m060004 protein CSLE6 - cellulose synthase-like family E, expressed no original description	29.146	16.1257	35.991	36.5585	9.09167	44.4777	9.86167	4.395	3.575	27.1147	2.83913	5.31683	4.75069	2.88146	3.8234	3.19603	1.25256	0.863265	0.98035	5.42473	green
M282275	-2.617	-5.829	7.562e-05	34.16_transport.ABC transporters and multidrug resistance systems_ moderately similar to ( 391) AT2G26910 | Symbols: PDR4, ATPDR4 | PDR4 (PLEIOTROPIC DRUG RESISTANCE 4); ATPase, coupled to transmembrane movement of substances | chr2:11481623-11487874 FORWARDmoderately similar to ( 367) PDR6_ORYSA Pleiotropic drug resistance protein 6 - Oryza sativa (Rice)moderately similar to ( 324) loc_os02g1176…	1.15333	4.09967	3.83567	4.2925	5.209	2.11467	0.648333	0.417667	0.725333	0.376333	0.534761	3.02941	0.259808	0.137886	0.906777	0.464662	0.144029	0.183664	0.511021	0.178976	black
M282499	-29.404	-1.371	0.027	29.4_protein.postranslational modification_ nearly identical (1009) AT4G19120 | Symbols: ERD3 | ERD3 (early-responsive to dehydration 3) | chr4:10460665-10463034 REVERSEmoderately similar to ( 226) CDC22_MEDSA Cell division control protein 2 homolog 2 (EC 2.7.11.22) - Medicago sativa (Alfalfa)highly similar to ( 539) loc_os06g01450 12006.m04884 protein methyltransferase, putative, expressed no or…	94.6093	111.868	130.48	90.3605	89.7797	102.526	99.2173	53.9703	72.8437	91.2493	3.92524	26.1238	7.40626	13.9859	15.6119	11.5893	3.69342	7.01304	4.04035	3.29292	blue
M282814	6.052	1.843	0.006763	35.1_not assigned.no ontology_ weakly similar to ( 105) AT4G16380 | Symbols: | LOCATED IN: cellular_component unknown; BEST Arabidopsis thaliana protein match is: metal ion binding (TAIR:AT1G49420.1); Has 3600 Blast hits to 3158 proteins in 308 species: Archae - 4; Bacteria - 309; Metazoa - 1646; Fungi - 490; Plants - 698; Viruses - 60; Other Eukaryotes - 393 (source: NCBI BLink). | chr4:9255148-…	4.47	3.10267	11.7597	12.3105	5.963	7.862	15.2423	12.415	15.7753	9.50867	2.30668	1.01151	1.47142	1.97778	2.10934	0.280134	1.02482	5.02544	2.84286	2.17699	turquoise
M283400	-6.802	-6.015	0.002411	35.2_not assigned.unknown_ no original description	3.705	16.0363	8.61367	3.7155	7.18233	5.89933	0.717667	0.558667	1.54033	2.608	1.13333	3.72422	1.20394	2.02303	4.88689	0.207558	0.252987	0.285556	0.212345	0.625655	black
M283867	6.148	2.319	0.004199	17.5.1_hormone metabolism.ethylene.synthesis-degradation_ moderately similar to ( 432) AT1G06620 | Symbols: | 2-oxoglutarate-dependent dioxygenase, putative | chr1:2025618-2027094 FORWARDmoderately similar to ( 375) DV4H_CATRO Desacetoxyvindoline 4-hydroxylase (EC 1.14.11.20) - Catharanthus roseus (Rosy periwinkle) (Madagascar periwinkle)moderately similar to ( 352) loc_os04g10350 12004.m06287 pr…	5.483	4.426	7.36567	2.5365	3.53367	2.921	10.9307	15.8573	11.5527	4.89267	0.404649	1.80845	0.32813	0.453255	1.01652	0.231929	1.17939	4.15776	1.26882	0.496921	brown
M284119	71.928	2.837	0.23	35.1_not assigned.no ontology_ moderately similar to ( 300) AT5G59480 | Symbols: | haloacid dehalogenase-like hydrolase family protein | chr5:23979619-23981156 REVERSEmoderately similar to ( 288) loc_os01g74152 12001.m42506 protein catalytic/ hydrolase, putative, expressed no original description	22.5473	63.4327	20.2243	19.2465	24.189	48.4873	82.02	84.8107	237.068	40.416	5.15914	57.5723	0.984792	1.09389	5.46106	3.75763	17.801	27.4753	79.5955	6.91948	yellow
M284608	47.712	3.019	0.91	20.1_stress.biotic_ weakly similar to ( 125) RICI_RICCO Ricin precursor [Contains: Ricin A chain (EC 3.2.2.22) (rRNA N-glycosidase); Linker peptide; Ricin B chain] - Ricinus communis (Castor bean) no original description	3.97567	34.353	70.6937	24.6095	7.08967	18.2813	17.835	11.8937	19.9517	235.712	1.58846	26.0334	0.78666	13.6663	2.66525	1.89549	0.836235	3.19834	13.3233	17.038	turquoise
M284624	-7.159	-1.515	0.02	35.2_not assigned.unknown_ moderately similar to ( 297) AT1G01360 | Symbols: | unknown protein | chr1:142138-142914 FORWARDmoderately similar to ( 301) loc_os02g15640 12002.m06807 protein AT-rich element binding factor 3, putative, expressed no original description	19.3707	75.2927	17.789	13.924	22.5757	30.2987	17.1043	8.51367	13.969	15.995	2.8287	96.268	0.301616	3.83818	0.337112	4.24712	0.796266	1.28302	6.96132	0.255693	blue
M285074	-1115.97	-1.548	0.032	11.6_lipid metabolism.lipid transfer proteins etc_ weakly similar to ( 138) AT5G59320 | Symbols: LTP3 | LTP3 (LIPID TRANSFER PROTEIN 3); lipid binding | chr5:23929051-23929492 FORWARDmoderately similar to ( 234) NLTP_MALDO Nonspecific lipid-transfer protein precursor (LTP) (Allergen Mal d 3) - Malus domestica (Apple) (Malus sylvestris)weakly similar to ( 133) loc_os12g02310 12012.m04232 protein n…	3648.13	1553.05	3255.09	5680.43	2633.1	2459.99	1842.05	2045.46	2670.49	1593.15	222.017	1270.73	218.772	400.055	288.404	344.911	209.978	663.668	525.886	200.004	green
M285927	17.53	3.311	0.706	17.2.3_hormone metabolism.auxin.induced-regulated-responsive-activated_ very weakly similar to (62.8) AT1G54070 | Symbols: | dormancy/auxin associated protein-related | chr1:20182683-20183242 FORWARDvery weakly similar to (65.5) loc_os08g35190 12008.m26509 protein auxin-repressed protein, putative, expressed no original description	7.19533	26.5073	2.52033	3.318	12.48	3.733	6.22167	76.214	3.73667	14.284	1.18987	23.5899	0.309823	0.189505	1.7209	1.08985	1.64245	11.1062	1.86552	1.81066	blue
M286324	37.785	1.799	0.735	20.2.99_stress.abiotic.unspecified_ weakly similar to ( 105) AT2G47710 | Symbols: | universal stress protein (USP) family protein | chr2:19555045-19555956 REVERSEweakly similar to ( 107) loc_os12g36640 12012.m07450 protein fiber protein Fb19, putative, expressed no original description	38.845	62.6637	23.0747	69.439	17.857	58.7397	56.8077	67.9497	181.407	34.187	4.26964	54.1057	1.27972	19.7269	3.67472	10.7842	51.4608	30.717	33.5163	4.66013	yellow
M286450	7.763	1.402	0.009174	11.8.1_lipid metabolism.'exotics' (steroids, squalene etc).sphingolipids_ moderately similar to ( 411) AT1G69640 | Symbols: SBH1 | SBH1 (SPHINGOID BASE HYDROXYLASE 1); catalytic/ sphingosine hydroxylase | chr1:26193933-26195466 REVERSEmoderately similar to ( 376) loc_os06g12250 12006.m05942 protein protein SUR2, putative, expressed no original description	16.3293	87.732	23.1577	13.345	20.659	24.2963	26.2573	26.1003	32.1223	23.7937	2.19787	125.32	0.693733	1.0451	2.26626	1.7624	0.443949	1.73277	4.64321	4.48039	turquoise
M287242	32.296	1.729	1	29.5.3_protein.degradation.cysteine protease_ moderately similar to ( 460) AT3G19390 | Symbols: | cysteine proteinase, putative / thiol protease, putative | chr3:6723024-6724768 FORWARDmoderately similar to ( 447) ORYA_ORYSA Oryzain alpha chain precursor (EC 3.4.22.-) - Oryza sativa (Rice)moderately similar to ( 405) loc_os04g57440 12004.m101443 protein cysteine protease 1 precursor, putative, ex…	61.2823	25.1317	71.078	35.366	53.5603	22.7623	39.683	21.1493	191.411	54.203	19.8527	6.73152	2.97404	5.61584	25.7943	3.26406	2.60517	10.0547	113.729	7.45294	red
M287302	12.637	5.441	0.027	20.1_stress.biotic_ moderately similar to ( 337) AT4G11650 | Symbols: ATOSM34 | ATOSM34 (osmotin 34) | chr4:7025127-7026113 REVERSEmoderately similar to ( 363) P21_SOYBN Protein P21 - Glycine max (Soybean)moderately similar to ( 340) loc_os03g46070 12003.m09627 protein protein P21, putative, expressed no original description	4.55967	9.83833	0.643	7.6365	0.335	1.11367	13.8307	23.916	16.241	7.941	4.30103	9.65214	0.342635	3.97465	0.0695485	0.63822	4.04246	16.9052	14.5924	4.63319	brown
M287753	4.407	1.707	0.018	35.2_not assigned.unknown_ highly similar to ( 813) AT1G09780 | Symbols: | 2,3-biphosphoglycerate-independent phosphoglycerate mutase, putative / phosphoglyceromutase, putative | chr1:3165550-3167812 REVERSEhighly similar to ( 837) PMGI_MESCR 2,3-bisphosphoglycerate-independent phosphoglycerate mutase (EC 5.4.2.1) (Phosphoglyceromutase) (BPG-independent PGAM) (PGAM-I) - Mesembryanthemum crystalli…	8.193	5.124	7.10233	5.8905	5.31933	3.822	8.94933	10.9193	12.7957	9.897	0.686576	3.33896	0.39531	0.180312	0.685502	0.426602	0.92901	1.68033	1.8793	0.397225	pink
M287919	21.223	13.209	0.136	16.8.2_secondary metabolism.flavonoids.chalcones_ moderately similar to ( 464) AT5G13930 | Symbols: CHS, TT4, ATCHS | TT4 (TRANSPARENT TESTA 4); naringenin-chalcone synthase | chr5:4488762-4490035 FORWARDmoderately similar to ( 476) CHSY_VITVI Chalcone synthase (EC 2.3.1.74) (Naringenin-chalcone synthase) - Vitis vinifera (Grape)moderately similar to ( 451) loc_os11g32650 12011.m07166 protein cha…	3.257	34.673	1.36667	2.1805	0.915333	0.096	29.994	46.801	5.076	9.97267	3.11627	54.7436	0.454763	0.350018	0.547308	0.135503	15.6908	37.4128	0.946632	5.57061	blue
M288146	-6.248	-3.418	0.001126	35.1.8_not assigned.no ontology.BSD domain-containing protein_ moderately similar to ( 330) AT5G65910 | Symbols: | BSD domain-containing protein | chr5:26361592-26363341 REVERSEmoderately similar to ( 242) loc_os05g43520 12005.m083774 protein BSD domain containing protein, expressed TrbL no original description	2.87167	6.712	13.2187	14.264	4.12833	14.3373	3.21633	2.54833	0.452	4.12067	1.14557	0.747408	0.843547	0.739634	1.63242	1.58519	0.576125	0.885298	0.27282	0.921009	green
M288274	-11.626	-1.478	0.00519	35.1_not assigned.no ontology_ moderately similar to ( 447) AT1G21070 | Symbols: | transporter-related | chr1:7376148-7377810 REVERSEmoderately similar to ( 438) loc_os07g39280 12007.m08170 protein integral membrane protein like, putative, expressed no original description	36.556	37.9277	26.6713	31.342	27.3613	47.6473	26.1107	18.0753	28.9987	24.202	1.0532	11.3177	1.90659	12.2117	2.90696	8.60767	1.27128	1.58689	2.05202	2.98694	brown
M290336	29.29	1.359	0.016	29.2.1.2.2.8_protein.synthesis.ribosomal protein.eukaryotic.60S subunit.L8_ highly similar to ( 507) AT4G36130 | Symbols: | 60S ribosomal protein L8 (RPL8C) | chr4:17097613-17098656 FORWARDmoderately similar to ( 488) RL8_TOBAC 60S ribosomal protein L8 (60S ribosomal protein L2) - Nicotiana tabacum (Common tobacco)highly similar to ( 501) loc_os12g38000 12012.m07586 protein 60S ribosomal protein …	83.5057	80.835	63.587	69.8115	77.5277	95.236	81.3097	137.081	122.163	103.164	5.54978	40.2561	5.51583	3.47967	13.4764	3.96819	5.64666	10.3703	6.13969	7.01781	yellow
M290546	21.264	2.129	0.095	20.2.1_stress.abiotic.heat_ moderately similar to ( 458) AT2G20560 | Symbols: | DNAJ heat shock family protein | chr2:8848353-8849815 REVERSEweakly similar to ( 144) DNJH_CUCSA DnaJ protein homolog (DNAJ-1) - Cucumis sativus (Cucumber)moderately similar to ( 457) loc_os05g48810 12005.m27974 protein dnaJ homolog subfamily B member 5, putative, expressed no original description	34.9927	32.817	16.5877	8.3585	27.316	5.21833	64.8773	40.1447	43.5573	11.7877	7.17348	28.5047	1.9539	1.73453	8.22956	0.185398	2.27882	2.6148	10.3879	1.11121	green
M290620	-145.435	-1.715	0.399	35.2_not assigned.unknown_ no original description	555.386	272.189	46.0197	472.833	430.912	269.065	109.482	84.594	205.609	413.442	114.192	220.752	2.1298	87.6614	102.749	76.5321	36.8313	9.89069	84.9	34.2408	turquoise
M290818	-7.229	-1.79	4.092e-05	27.3.20_RNA.regulation of transcription.G2-like transcription factor family, GARP_ highly similar to ( 597) AT3G16857 | Symbols: ARR1 | ARR1 (ARABIDOPSIS RESPONSE REGULATOR 1); transcription factor/ two-component response regulator | chr3:5756113-5759139 FORWARDweakly similar to ( 102) PRR37_ORYSA Two-component response regulator-like PRR37 (Pseudo-response regulator 37) (OsPRR37) - Oryza sativa …	16.826	21.2377	12.5117	13.7755	17.995	20.323	12.0463	7.11233	8.09267	9.34033	2.64573	10.5811	0.344012	4.58134	3.55982	1.58904	0.835191	0.710249	1.96594	0.620842	turquoise
M290970	25.712	2.175	0.737	20.1_stress.biotic_ moderately similar to ( 353) AT5G24090 | Symbols: | acidic endochitinase (CHIB1) | chr5:8143805-8145153 REVERSEmoderately similar to ( 402) CHIA_CICAR Acidic endochitinase precursor (EC 3.2.1.14) - Cicer arietinum (Chickpea) (Garbanzo)moderately similar to ( 387) loc_os07g19040 12007.m06343 protein acidic endochitinase precursor, putative no original description	23.979	5.40767	7.11933	31.514	3.35167	63.434	22.458	99.8893	22.3263	45.696	10.1384	4.31645	2.16032	7.82626	0.494975	15.2152	5.09973	60.6318	26.4477	15.8275	blue
M291220	141.261	1.829	0.672	29.5.3_protein.degradation.cysteine protease_ moderately similar to ( 459) AT3G19390 | Symbols: | cysteine proteinase, putative / thiol protease, putative | chr3:6723024-6724768 FORWARDmoderately similar to ( 444) ORYA_ORYSA Oryzain alpha chain precursor (EC 3.4.22.-) - Oryza sativa (Rice)moderately similar to ( 402) loc_os04g57440 12004.m101443 protein cysteine protease 1 precursor, putative, ex…	215.112	229.287	224.113	142.085	142.974	103.816	201.152	187.285	673.944	184.065	56.7344	58.3019	11.3357	7.17431	49.0894	9.83046	15.4286	34.4873	230.403	5.62492	red
M291428	4.271	2.563	0.004494	29.4_protein.postranslational modification_ weakly similar to ( 108) AT1G14000 | Symbols: VIK | VIK (VH1-INTERACTING KINASE); ATP binding / protein kinase/ protein serine/threonine/tyrosine kinase | chr1:4797606-4800043 FORWARDvery weakly similar to (97.4) loc_os07g43900 12007.m08614 protein mitogen-activated protein kinase kinase kinase 10, putative, expressed no original description	2.842	396.025	3.28767	2.9725	2.02767	3.80133	10.1577	9.194	3.34833	5.31233	0.805762	683.666	0.162715	0.0968736	0.180713	0.837327	2.07116	0.680493	0.562548	1.11644	blue
M291630	-5.195	-1.392	0.046	31.4_cell.vesicle transport_ moderately similar to ( 336) AT5G22360 | Symbols: ATVAMP714, VAMP714 | ATVAMP714 (VESICLE-ASSOCIATED MEMBRANE PROTEIN 714) | chr5:7404379-7405654 REVERSEmoderately similar to ( 325) loc_os10g06540 12010.m22014 protein vesicle-associated membrane protein 714, putative, expressed no original description	17.3373	32.989	17.6747	18.1615	16.122	18.846	12.4867	9.66067	11.9813	18.899	0.321889	16.8478	1.44888	1.17592	1.19543	1.3515	0.902088	0.354788	1.58333	2.18785	brown
M291654	-10.138	-1.766	1	4.1.15_glycolysis.cytosolic branch.phospho-enol-pyruvate carboxylase (PEPC)_ nearly identical (1701) AT1G53310 | Symbols: ATPPC1 | ATPPC1 (PHOSPHOENOLPYRUVATE CARBOXYLASE 1); catalytic/ phosphoenolpyruvate carboxylase | chr1:19884261-19888070 REVERSEnearly identical (1720) CAPP1_SOYBN Phosphoenolpyruvate carboxylase, housekeeping isozyme (EC 4.1.1.31) (PEPCase) (PEPC 1) - Glycine max (Soybean)nea…	4.33333	180.304	14.883	9.841	10.3857	89.131	11.959	12.801	18.461	9.69167	0.333684	299.921	1.20325	1.00551	1.9983	8.63152	0.674745	1.85625	2.52135	0.4142	pink
M291938	20.037	1.639	0.009617	35.1_not assigned.no ontology_ moderately similar to ( 228) AT5G64430 | Symbols: | octicosapeptide/Phox/Bem1p (PB1) domain-containing protein | chr5:25762540-25764081 REVERSEweakly similar to ( 176) loc_os02g56480 12002.m10670 protein PB1 domain containing protein, expressed no original description	37.972	31.6157	30.2283	26.5485	23.07	27.0997	30.721	61.2893	66.1217	47.3563	2.30931	21.373	2.11278	4.65488	6.56219	2.45896	2.50494	6.71636	7.96308	7.02527	yellow
M292132	97.673	2.297	0.006936	31.1_cell.organisation_ moderately similar to ( 281) AT5G04700 | Symbols: | FUNCTIONS IN: molecular_function unknown; INVOLVED IN: biological_process unknown; LOCATED IN: cellular_component unknown; CONTAINS InterPro DOMAIN/s: Ankyrin (InterPro:IPR002110); BEST Arabidopsis thaliana protein match is: unknown protein (TAIR:AT5G04680.1); Has 868 Blast hits to 744 proteins in 75 species: Archae - 0; …	51.9917	41.5687	88.0147	4.512	185.432	45.08	191.996	115.47	254.571	129.947	6.81074	25.873	3.45866	1.06773	31.6385	9.07413	19.1833	26.6978	29.3229	8.70107	green
M292177	13.86	1.525	0.253	11.1.12_lipid metabolism.FA synthesis and FA elongation.ACP protein_ weakly similar to ( 181) AT1G65290 | Symbols: mtACP2 | mtACP2 (mitochondrial acyl carrier protein 2); acyl carrier/ metal ion binding | chr1:24249088-24250366 REVERSEvery weakly similar to (58.2) ACP2_BRANA Acyl carrier protein, chloroplast precursor (ACP) (ACP09) (Clone 22C01) - Brassica napus (Rape)weakly similar to ( 163) loc…	30.4137	19.888	22.076	22.383	33.0753	22.0503	25.3997	68.3257	35.666	31.5787	2.92928	14.1761	0.992476	2.91752	5.11572	3.55907	1.30879	4.45937	4.52649	2.59191	blue
M292530	-16.1	-1.567	0.685	10.5.3_cell wall.cell wall proteins.LRR_ weakly similar to ( 119) AT2G16500 | Symbols: ADC1, ARGDC1, ARGDC, SPE1 | ADC1 (ARGININE DECARBOXYLASE 1); arginine decarboxylase | chr2:7150796-7152904 REVERSEweakly similar to ( 119) SPE1_DIACA Arginine decarboxylase (EC 4.1.1.19) (ARGDC) (ADC) - Dianthus caryophyllus (Carnation) (Clove pink)weakly similar to ( 172) loc_os06g04070 12006.m05138 protein ar…	61.574	41.374	21.0683	77.2535	10.1487	67.9973	4.523	30.542	44.943	33.4893	13.7314	8.87361	0.462074	1.1745	3.3346	38.0656	2.27052	1.94703	5.59797	2.98609	green
M292564	6.933	1.681	0.00762	29.5.11.4.3.2_protein.degradation.ubiquitin.E3.SCF.FBOX_ very weakly similar to (61.2) AT3G25750 | Symbols: | F-box family protein | chr3:9400955-9402088 FORWARDvery weakly similar to (85.1) loc_os06g05580 12006.m32240 protein F-box domain containing protein, expressed no original description	13.248	11.3217	5.65433	11.627	14.5587	5.26	20.393	22.15	15.0633	10.8793	1.32195	0.854997	0.398524	2.46922	1.46104	0.358067	0.74471	0.567316	0.945491	0.53054	green
M293045	-10.766	-8.076	2.289e-06	34.13_transport.peptides and oligopeptides_ highly similar to ( 782) AT1G68570 | Symbols: | proton-dependent oligopeptide transport (POT) family protein | chr1:25746811-25750110 FORWARDhighly similar to ( 622) loc_os06g15370 12006.m06250 protein peptide transporter PTR2, putative, expressed no original description	11.6407	12.8063	8.03767	8.1755	23.2557	16.3407	1.66633	1.91967	0.613	1.88767	1.77195	13.8881	1.01698	3.23926	7.42247	2.8543	0.868396	0.634339	0.295318	0.532857	turquoise
M293052	-5.536	-5.727	0.009336	1.1.1.1_PS.lightreaction.photosystem II.LHC-II_ moderately similar to ( 476) AT1G29930 | Symbols: CAB1, AB140, CAB140, LHCB1.3 | CAB1 (CHLOROPHYLL A/B BINDING PROTEIN 1); chlorophyll binding | chr1:10478071-10478874 FORWARDmoderately similar to ( 499) CB23_SOYBN Chlorophyll a-b binding protein 3, chloroplast precursor (LHCII type I CAB-3) (LHCP) - Glycine max (Soybean)moderately similar to ( 473)…	12.3003	13.1777	2.535	8.2845	6.571	0.393333	0.424	1.12933	2.48667	0.644	5.25656	1.49268	1.43649	6.47922	3.30052	0.285183	0.275303	0.816327	1.55187	0.407464	turquoise
M293482	-3.088	-3.197	0.032	26.7_misc.oxidases - copper, flavone etc_ highly similar to ( 525) AT5G11330 | Symbols: | monooxygenase family protein | chr5:3617342-3618861 REVERSEmoderately similar to ( 431) loc_os06g39660 12006.m08503 protein fscO, putative, expressed no original description	1.98133	2.185	6.98867	10.362	3.62933	5.48433	2.39	1.765	0.650333	0.817333	0.417217	2.77756	0.927085	1.95727	0.372801	0.230817	0.338353	0.671056	0.131458	0.0870306	pink
M293686	-2.397	-2.255	0.025	20.1.7_stress.biotic.PR-proteins_ weakly similar to ( 152) AT1G55210 | Symbols: | disease resistance response | chr1:20598057-20598620 REVERSEweakly similar to ( 107) loc_os12g07580 12012.m04747 protein disease resistance response protein 206, putative, expressed no original description	3.884	9.93733	2.301	2.711	4.801	5.859	3.13467	1.01267	1.154	2.336	1.12512	7.34217	0.745286	1.57685	0.603123	0.369014	0.859769	0.623109	1.04062	0.314528	turquoise
M293898	22.93	1.509	0.15	30.11_signalling.light_ moderately similar to ( 482) AT2G47590 | Symbols: PHR2 | PHR2 (photolyase/blue-light receptor 2); DNA photolyase | chr2:19521888-19523732 FORWARDweakly similar to ( 170) CRYD_ORYSA Cryptochrome DASH, chloroplast/mitochondrial precursor - Oryza sativa (Rice)moderately similar to ( 348) loc_os03g22330 12003.m07635 protein photolyase/blue-light receptor PHR2, putative, expres…	65.281	76.5837	31.348	44.4925	37.863	47.8733	51.7347	103.974	52.8513	63.2507	15.857	53.218	2.42938	4.76661	12.8322	5.66627	3.34494	21.3314	0.643362	9.16609	blue
M294777	-2.065	-2.382	0.035	35.1_not assigned.no ontology_ very weakly similar to (68.2) AT3G48420 | Symbols: | haloacid dehalogenase-like hydrolase family protein | chr3:17929743-17931551 FORWARDvery weakly similar to (67.0) loc_os03g36750 12003.m08794 protein protein cbbY, putative, expressed no original description	3.41833	6.51067	3.55667	2.0335	4.42367	2.28533	2.454	1.26067	1.33867	0.923	0.868986	3.83231	0.601147	0.27365	2.63675	0.695024	0.283025	0.221127	0.522839	0.239401	turquoise
M295039	-21.264	-1.622	0.195	15.2_metal handling.binding, chelation and storage_ weakly similar to ( 146) AT3G24450 | Symbols: | copper-binding family protein | chr3:8880286-8881611 REVERSEweakly similar to ( 137) loc_os01g52160 12001.m11390 protein metal ion binding protein, putative, expressed no original description	41.723	61.5713	57.8623	36.278	40.4243	75.9037	64.91	19.678	11.801	40.392	2.23981	14.2699	5.15383	1.34633	8.46274	3.32403	7.67703	4.71566	2.33437	4.04143	yellow
M295156	11.614	1.335	0.031	29.2.1.2.1.11_protein.synthesis.ribosomal protein.eukaryotic.40S subunit.S11_ moderately similar to ( 240) AT5G23740 | Symbols: RPS11-BETA | RPS11-BETA (RIBOSOMAL PROTEIN S11-BETA); structural constituent of ribosome | chr5:8008251-8009330 REVERSEmoderately similar to ( 244) RS11_SOYBN 40S ribosomal protein S11 - Glycine max (Soybean)moderately similar to ( 246) loc_os07g37780 12007.m08027 protei…	43.294	47.5147	28.032	28.029	40.4337	30.2333	41.0343	59.8433	46.655	37.6807	3.75344	17.5991	1.27411	0.00282843	2.98335	4.20821	1.70551	2.82046	5.37379	1.7262	green
M295157	-3.22	-1.726	0.034	20.2.1_stress.abiotic.heat_ moderately similar to ( 487) AT1G11660 | Symbols: | heat shock protein, putative | chr1:3921056-3924347 FORWARDmoderately similar to ( 204) HSP7C_PETHY Heat shock cognate 70 kDa protein - Petunia hybrida (Petunia)moderately similar to ( 442) loc_os01g08560 12001.m150497 protein heat shock 70 kDa protein 4, putative, expressed no original description	8.17133	8.132	9.288	5.3705	7.90967	6.57367	3.694	4.716	3.88433	5.458	1.51486	2.47479	0.630601	0.1492	0.778089	1.29685	0.540667	0.958036	0.514745	0.890393	blue
M295160	9.516	1.246	0.034	34.1.1.3_transport.p- and v-ATPases.H+-transporting two-sector ATPase.subunit D_ moderately similar to ( 383) AT3G58730 | Symbols: | vacuolar ATP synthase subunit D (VATD) / V-ATPase D subunit / vacuolar proton pump D subunit (VATPD) | chr3:21718495-21719280 REVERSEmoderately similar to ( 363) loc_os04g55040 12004.m35212 protein vacuolar ATP synthase subunit D 1, putative, expressed no original d…	41.7723	38.36	36.6007	45.2855	43.211	28.7417	40.1883	53.806	49.5297	49.0657	0.44807	1.79987	0.514006	2.59579	5.63431	1.50285	4.97694	3.64533	4.45463	2.46592	pink
M295540	24.018	11.076	0.788	20.2.99_stress.abiotic.unspecified_ very weakly similar to (63.2) AT1G24020 | Symbols: MLP423 | MLP423 (MLP-LIKE PROTEIN 423) | chr1:8500653-8501458 REVERSEmoderately similar to ( 256) MAL12_MALDO Major allergen Mal d 1 (Mal d I) (AP15) - Malus domestica (Apple) (Malus sylvestris)very weakly similar to (99.8) loc_os03g18850 12003.m07305 protein pathogenesis-related protein 1, putative, expressed …	1.269	13.113	1.715	2.8335	0.510667	0.118	12.216	84.6623	5.31933	3.408	1.10107	8.8075	0.433298	1.43048	0.884501	0.129781	4.4839	72.1338	3.50213	1.76945	blue
M295542	18.977	5.534	0.477	20.2.99_stress.abiotic.unspecified_ very weakly similar to (63.2) AT1G24020 | Symbols: MLP423 | MLP423 (MLP-LIKE PROTEIN 423) | chr1:8500653-8501458 REVERSEmoderately similar to ( 251) MAL12_MALDO Major allergen Mal d 1 (Mal d I) (AP15) - Malus domestica (Apple) (Malus sylvestris)very weakly similar to (99.8) loc_os03g18850 12003.m07305 protein pathogenesis-related protein 1, putative, expressed …	3.38933	83.6283	6.767	4.788	1.73933	0.240667	26.3127	54.228	5.37633	6.73267	1.33039	128.701	0.57753	3.29087	0.875264	0.0553655	5.95765	48.9515	4.72971	2.99259	blue
M295543	38.342	2.655	0.28	20.2.99_stress.abiotic.unspecified_ very weakly similar to (64.3) AT1G24020 | Symbols: MLP423 | MLP423 (MLP-LIKE PROTEIN 423) | chr1:8500653-8501458 REVERSEmoderately similar to ( 253) MAL12_MALDO Major allergen Mal d 1 (Mal d I) (AP15) - Malus domestica (Apple) (Malus sylvestris)weakly similar to ( 104) loc_os03g18850 12003.m07305 protein pathogenesis-related protein 1, putative, expressed no or…	15.1587	13.8923	49.097	27.9645	19.363	8.84933	77.0127	105.015	27.9067	36.104	7.18479	14.4053	7.58669	7.05905	10.3418	2.10493	3.56612	85.8081	18.218	13.1103	blue
M295589	-83.979	-2.11	0.154	27.3.40_RNA.regulation of transcription.Aux/IAA family_ moderately similar to ( 229) AT1G04240 | Symbols: SHY2, IAA3 | SHY2 (SHORT HYPOCOTYL 2); transcription factor | chr1:1128564-1129319 REVERSEmoderately similar to ( 226) AX22B_PHAAU Auxin-induced protein 22B (Indole-3-acetic acid-induced protein ARG4) - Phaseolus aureus (Mung bean) (Vigna radiata)weakly similar to ( 172) loc_os12g40900 12012.…	187.67	98.9027	64.4667	109.207	234.699	200.642	184.941	31.461	62.987	23.1637	72.2352	59.5931	4.38586	24.0155	127.495	45.5827	43.5203	14.1013	15.4143	6.33223	turquoise
[truncated: 516 more rows]
