# Supplementary material for: Uncovering co-expression gene network modules regulating fruit acidity in diverse apples
Source: BMC Genomics. 2015 Aug 16;16(1):612. doi: 10.1186/s12864-015-1816-6 (PMC4537561; doi:10.1186/s12864-015-1816-6)
Supplement: Additional file 7: Table S6. — List of intramodular hub genes in modules highly associated with acidity. (XLSX 26 kb) [file 12864_2015_1816_MOESM7_ESM.xlsx]

## Sheet: TableS4
Table S6. List of intramodular hub genes in modules highly associated with acidity
GeneID	WGCNA Module	MapMan annotation	kTotal_Ma_	kTotal_mama	kTotal_overall	kTotal (Ma_-overall)	kTotal (mama-overall)	Gene significanc for Malate	kWithin	kOut	kDiff	GeneID	Module membership (MM)
M512420	black	26.2_misc.UDP glucosyl and glucoronyl transferases_ highly similar to ( 763) AT4G02500 | Symbols: ATXT2, XXT2, XT2 | XT2 (UDP-XYLOSYLTRANSFERASE 2); UDP-xylosyltransferase/ transferase/ transferase, transferring glycosyl groups / xyloglucan 6-xylosyltransferase | chr4:1101638-1103345 FORWARDhighly similar to ( 684) loc_os03g18820 12003.m101316 protein glycosyltransferase 5, putative, expressed no…	44.9657	131.484	71.7558	-26.7901	59.7283	0.518945	29.277	102.207	-72.9301	M512420	0.9381
M141653	black	29.5.3_protein.degradation.cysteine protease_ moderately similar to ( 260) AT3G12490 | Symbols: ATCYSB | cysteine protease inhibitor, putative / cystatin, putative | chr3:3960523-3961777 REVERSEweakly similar to ( 107) CYTI_VIGUN Cysteine proteinase inhibitor (Cystatin) - Vigna unguiculata (Cowpea)moderately similar to ( 264) loc_os01g16430 12001.m08239 protein multidomain cystatin, putative, exp…	47.4865	131.23	55.6779	-8.19144	75.552	0.401833	29.9449	101.285	-71.3401	M141653	0.9328
M497333	black	29.4_protein.postranslational modification_ moderately similar to ( 284) AT4G08850 | Symbols: | kinase | chr4:5637467-5640496 REVERSEweakly similar to ( 176) KPRO_MAIZE Putative receptor protein kinase ZmPK1 precursor (EC 2.7.11.1) - Zea mays (Maize)moderately similar to ( 392) loc_os10g33040 12010.m06140 protein receptor-like protein kinase precursor, putative, expressed no original description	40.9268	33.3816	46.4291	-5.50227	-13.0475	-0.662419	6.54479	26.8368	-20.292	M497333	0.9326
M668966	black	35.2_not assigned.unknown_ no original description	33.6932	104.904	49.0218	-15.3286	55.882	0.510275	27.8213	77.0825	-49.2612	M668966	0.9216
G108003	black	35.2_not assigned.unknown_ no hits & (original description: no original description)	31.563	124.147	49.556	-17.993	74.5906	0.534678	26.2397	97.9069	-71.6672	G108003	0.9208
M273230	black	35.1_not assigned.no ontology_ moderately similar to ( 290) AT5G53400 | Symbols: | nuclear movement family protein | chr5:21661588-21663383 FORWARDmoderately similar to ( 294) loc_os06g12530 12006.m32023 protein nuclear migration protein nudC, putative, expressed no original description	43.1591	88.6458	55.9405	-12.7813	32.7053	-0.56908	37.4563	51.1895	-13.7333	M273230	0.9156
G101198	black	35.1_not assigned.no ontology_(at3g02720 : 85.1) Class I glutamine amidotransferase-like superfamily protein; FUNCTIONS IN: hydrolase activity, acting on glycosyl bonds; INVOLVED IN: biological_process unknown; LOCATED IN: cellular_component unknown; EXPRESSED IN: 24 plant structures; EXPRESSED DURING: 13 growth stages; CONTAINS InterPro DOMAIN/s: Peptidase C56, PfpI (InterPro:IPR006286), ThiJ/Pf…	50.934	122.568	80.8245	-29.8906	41.7437	-0.523838	46.74	75.8283	-29.0883	G101198	0.8885
M215232	black	31.1_cell.organisation_ highly similar to ( 890) AT4G26700 | Symbols: ATFIM1 | ATFIM1; actin binding | chr4:13463760-13466927 FORWARDhighly similar to ( 828) loc_os02g48740 12002.m09908 protein fimbrin 1, putative, expressed no original description	34.848	82.6747	37.6382	-2.79021	45.0365	0.460138	29.5946	53.0801	-23.4856	M215232	0.8842
G302730	black	35.2_not assigned.unknown_ no hits & (original description: no original description)	32.5564	86.5324	27.2431	5.3133	59.2893	0.369651	31.9523	54.5801	-22.6278	G302730	0.8754
M304911	black	35.1_not assigned.no ontology_ weakly similar to ( 154) AT3G26510 | Symbols: | octicosapeptide/Phox/Bem1p (PB1) domain-containing protein | chr3:9711886-9712542 REVERSEweakly similar to ( 126) loc_os11g25800 12011.m06501 protein octicosapeptide/Phox/Bem1p, putative, expressed no original description	33.7913	28.547	38.0693	-4.27794	-9.5223	0.544404	4.6269	23.9201	-19.2932	M304911	0.867
G100038	black	35.2_not assigned.unknown_(gnl|cdd|38301 : 54.6) no description available & (gnl|cdd|33678 : 53.1) no description available & (reliability: 100.0) & (original description: no original description)	29.6543	3.02709	37.3345	-7.68025	-34.3075	0.697493	0.744943	2.28215	-1.53721	G100038	0.865
M329552	black	31.1_cell.organisation_ moderately similar to ( 209) AT4G00680 | Symbols: ADF8 | ADF8 (ACTIN DEPOLYMERIZING FACTOR 8); actin binding | chr4:279780-280608 REVERSEmoderately similar to ( 221) ADF1_PETHY Actin-depolymerizing factor 1 (ADF 1) - Petunia hybrida (Petunia)moderately similar to ( 214) loc_os05g02250 12005.m64199 protein expressed protein no original description	35.0039	86.9879	24.6851	10.3188	62.3028	0.452547	34.9607	52.0272	-17.0666	M329552	0.8583
M138071	blue	16.1.2.2_secondary metabolism.isoprenoids.mevalonate pathway.HMG-CoA synthase_ highly similar to ( 729) AT4G11820 | Symbols: MVA1 | MVA1; acetyl-CoA C-acetyltransferase/ hydroxymethylglutaryl-CoA synthase | chr4:7109124-7111901 REVERSEhighly similar to ( 707) loc_os09g34960 12009.m06496 protein hydroxymethylglutaryl-CoA synthase, putative, expressed no original description	34.6801	96.4428	81.2348	-46.5547	15.2081	-0.664335	43.5405	52.9024	-9.36189	M138071	0.9502
M235103	blue	30.1_signalling.in sugar and nutrient physiology_ moderately similar to ( 207) AT5G52390 | Symbols: | photoassimilate-responsive protein, putative | chr5:21264281-21265173 REVERSE no original description	14.8824	100.355	52.1654	-37.283	48.1895	-0.444814	47.1804	53.1745	-5.99413	M235103	0.9397
M216638	blue	26.22_misc.short chain dehydrogenase/reductase (SDR)_ moderately similar to ( 283) AT1G01800 | Symbols: | short-chain dehydrogenase/reductase (SDR) family protein | chr1:293595-294888 FORWARDmoderately similar to ( 266) loc_os04g44950 12004.m09449 protein carbonyl reductase 1, putative, expressed no original description	40.6235	103.093	45.7896	-5.16615	57.3034	-0.398018	46.4568	56.6362	-10.1794	M216638	0.9375
M217451	blue	26.22_misc.short chain dehydrogenase/reductase (SDR)_ moderately similar to ( 291) AT3G61220 | Symbols: | short-chain dehydrogenase/reductase (SDR) family protein | chr3:22663025-22664316 FORWARDvery weakly similar to (58.5) SDR1_PICAB Short-chain type dehydrogenase/reductase (EC 1.-.-.-) - Picea abies (Norway spruce) (Picea excelsa)moderately similar to ( 276) loc_os04g44950 12004.m09449 protein…	45.0739	103.878	46.5736	-1.49968	57.3045	-0.405178	47.2973	56.5808	-9.28341	M217451	0.9321
M916930	blue	20.1_stress.biotic_ moderately similar to ( 288) AT1G20030 | Symbols: | pathogenesis-related thaumatin family protein | chr1:6945850-6947017 FORWARDmoderately similar to ( 477) TP1A_MALDO Thaumatin-like protein 1a precursor (Allergen Mal d 2) (Mdtl1) (Pathogenesis-related protein 5a) (PR-5a) - Malus domestica (Apple) (Malus sylvestris)moderately similar to ( 284) loc_os03g14050 12003.m34813 prote…	41.2564	65.6383	47.2457	-5.98924	18.3926	-0.516006	9.70217	55.9361	-46.2339	M916930	0.9319
M316497	blue	27.3.22_RNA.regulation of transcription.HB,Homeobox transcription factor family_ weakly similar to ( 200) AT3G61890 | Symbols: ATHB-12, ATHB12 | ATHB-12 (ARABIDOPSIS THALIANA HOMEOBOX 12); transcription activator/ transcription factor | chr3:22914346-22915239 REVERSEweakly similar to ( 138) loc_os09g35910 12009.m22175 protein homeodomain-leucine zipper transcription factor TaHDZipI-1, putative, e…	23.6285	107.587	67.6609	-44.0323	39.9263	-0.547118	46.6933	60.8939	-14.2005	M316497	0.9253
M561738	blue	2.2.1.3.2_major CHO metabolism.degradation.sucrose.invertases.cell wall_ highly similar to ( 790) AT3G13790 | Symbols: ATCWINV1, ATBFRUCT1 | ATBFRUCT1; beta-fructofuranosidase/ hydrolase, hydrolyzing O-glycosyl compounds | chr3:4533084-4535831 REVERSEhighly similar to ( 735) INV1_PEA Beta-fructofuranosidase, cell wall isozyme precursor (EC 3.2.1.26) (Sucrose hydrolase) (Acid invertase) - Pisum sa…	11.8033	108.2	47.5852	-35.7818	60.6144	-0.365774	50.0309	58.1687	-8.13779	M561738	0.9243
G102234	blue	29.5_protein.degradation_(at1g23440 : 132.0) Peptidase C15, pyroglutamyl peptidase I-like; CONTAINS InterPro DOMAIN/s: Peptidase C15, pyroglutamyl peptidase I-like (InterPro:IPR016125); BEST Arabidopsis thaliana protein match is: Peptidase C15, pyroglutamyl peptidase I-like (TAIR:AT1G56700.2); Has 35333 Blast hits to 34131 proteins in 2444 species: Archae - 798; Bacteria - 22429; Metazoa - 974; F…	15.3963	79.5643	45.3838	-29.9875	34.1805	-0.468628	35.4609	44.1033	-8.64239	G102234	0.9176
M849194	blue	33.99_development.unspecified_ moderately similar to ( 485) AT1G80530 | Symbols: | nodulin family protein | chr1:30278224-30280247 REVERSEmoderately similar to ( 454) loc_os06g08110 12006.m05533 protein nodulin-like protein, putative, expressed no original description	40.5496	103.989	63.4226	-22.873	40.5661	-0.55022	47.3289	56.6599	-9.33101	M849194	0.9107
M782085	blue	20.1_stress.biotic_ moderately similar to ( 223) AT3G04720 | Symbols: PR4, HEL, PR-4 | PR4 (PATHOGENESIS-RELATED 4); chitin binding | chr3:1285691-1286531 REVERSEmoderately similar to ( 227) PR4B_TOBAC Pathogenesis-related protein PR-4B precursor - Nicotiana tabacum (Common tobacco)moderately similar to ( 216) loc_os11g37950 12011.m07642 protein win2 precursor, putative, expressed no original des…	3.61971	57.5154	44.6013	-40.9816	12.914	-0.544097	10.623	46.8923	-36.2693	M782085	0.9101
M908881	blue	20.2.3_stress.abiotic.drought/salt_ weakly similar to ( 110) AT1G47980 | Symbols: | unknown protein | chr1:17691985-17693818 REVERSEvery weakly similar to (97.1) loc_os04g33150 12004.m08410 protein desiccation-related protein PCC13-62 precursor, putative, expressed no original description	3.02812	105.601	40.3313	-37.3032	65.2701	-0.342089	49.3982	56.2032	-6.80494	M908881	0.9073
M390049	blue	16.5.99.1_secondary metabolism.sulfur-containing.misc.alliinase_ moderately similar to ( 481) AT1G34060 | Symbols: | alliinase family protein | chr1:12396561-12398299 REVERSEmoderately similar to ( 426) loc_os01g51980 12001.m11373 protein alliin lyase precursor, putative, expressed no original description	21.4814	47.3337	41.5746	-20.0932	5.75905	-0.609084	11.4057	35.928	-24.5222	M390049	0.9031
M283867	brown	17.5.1_hormone metabolism.ethylene.synthesis-degradation_ moderately similar to ( 432) AT1G06620 | Symbols: | 2-oxoglutarate-dependent dioxygenase, putative | chr1:2025618-2027094 FORWARDmoderately similar to ( 375) DV4H_CATRO Desacetoxyvindoline 4-hydroxylase (EC 1.14.11.20) - Catharanthus roseus (Rosy periwinkle) (Madagascar periwinkle)moderately similar to ( 352) loc_os04g10350 12004.m06287 pr…	32.59	96.5967	81.2372	-48.6472	15.3595	-0.591265	16.6648	79.9319	-63.267	M283867	0.9317
M161634	brown	35.2_not assigned.unknown_ weakly similar to ( 114) loc_os03g48110 12003.m09822 protein expressed protein no original description	45.6404	78.4119	63.5486	-17.9082	14.8632	-0.607903	34.236	44.1759	-9.93993	M161634	0.9292
G105682	brown	34.16_transport.ABC transporters and multidrug resistance systems_(q2pcf1|pdr2_nicpl : 545.0) Pleiotropic drug resistance protein 2 (NpPDR2) - Nicotiana plumbaginifolia (Leadwort-leaved tobacco) & (at1g66950 : 522.0) pleiotropic drug resistance 11 (PDR11); FUNCTIONS IN: ATPase activity, coupled to transmembrane movement of substances; INVOLVED IN: drug transmembrane transport; LOCATED IN: membran…	48.1678	112.477	70.827	-22.6591	41.6504	0.461474	17.9246	94.5528	-76.6282	G105682	0.9258
G103318	brown	27.3.99_RNA.regulation of transcription.unclassified_(loc_os01g61830.1 : 138.0) no description available & (at2g20280 : 104.0) Zinc finger C-x8-C-x5-C-x3-H type family protein; FUNCTIONS IN: zinc ion binding, nucleic acid binding; INVOLVED IN: biological_process unknown; LOCATED IN: cellular_component unknown; EXPRESSED IN: 22 plant structures; EXPRESSED DURING: 13 growth stages; CONTAINS InterPr…	52.4223	138.57	74.764	-22.3417	63.8064	-0.416426	51.143	87.4275	-36.2845	G103318	0.9248
G106764	brown	35.2_not assigned.unknown_(gnl|cdd|38301 : 50.8) no description available & (reliability: 100.0) & (original description: no original description)	45.1253	123.724	88.8791	-43.7538	34.8446	-0.607007	13.1159	110.608	-97.4919	G106764	0.9187
M896250	brown	35.2_not assigned.unknown_ moderately similar to ( 419) AT1G10020 | Symbols: | unknown protein | chr1:3269939-3271732 REVERSEmoderately similar to ( 352) loc_os07g04150 12007.m04884 protein expressed protein no original description	39.9951	72.9912	51.9609	-11.9659	21.0302	0.49002	17.4427	55.5485	-38.1058	M896250	0.9155
M192830	brown	31.1_cell.organisation_ highly similar to ( 826) AT1G75780 | Symbols: TUB1 | TUB1; GTP binding / GTPase/ structural molecule | chr1:28451378-28453602 REVERSEhighly similar to ( 831) TBB6_GOSHI Tubulin beta-6 chain (Beta-6 tubulin) - Gossypium hirsutum (Upland cotton)highly similar to ( 827) loc_os03g56810 12003.m35436 protein tubulin beta-7 chain, putative, expressed no original description	55.1541	108.29	56.1149	-0.960841	52.1755	0.376636	15.8267	92.4637	-76.637	M192830	0.915
M121171	brown	35.1.5_not assigned.no ontology.pentatricopeptide (PPR) repeat-containing protein_ weakly similar to ( 182) AT5G56170 | Symbols: | FUNCTIONS IN: molecular_function unknown; INVOLVED IN: biological_process unknown; LOCATED IN: anchored to membrane; EXPRESSED IN: 22 plant structures; EXPRESSED DURING: 13 growth stages; BEST Arabidopsis thaliana protein match is: LRE (LORELEI) (TAIR:AT4G26466.1); Ha…	58.5336	97.1502	84.4964	-25.9628	12.6539	0.54678	10.6643	86.4859	-75.8216	M121171	0.9137
G200040	brown	24.2_Biodegradation of Xenobiotics.lactoylglutathione lyase_(q948t6|lgul_orysa : 152.0) Lactoylglutathione lyase (EC 4.4.1.5) (Methylglyoxalase) (Aldoketomutase) (Glyoxalase I) (Glx I) (Ketone-aldehyde mutase) (S-D-lactoylglutathione methylglyoxal lyase) (Allergen Ory s ?) (Allergen Glb33) (PP33) - Oryza sativa (Rice) & (loc_os08g09250.2 : 152.0) no description available & (at1g11840 : 145.0) Enc…	52.302	134.041	75.8495	-23.5475	58.1912	-0.396478	15.0015	119.039	-104.038	G200040	0.9131
M365732	brown	35.2_not assigned.unknown_ no original description	45.3479	78.8654	88.2741	-42.9262	-9.40874	0.688389	16.6344	62.231	-45.5966	M365732	0.9059
M257862	brown	16.5.99.1_secondary metabolism.sulfur-containing.misc.alliinase_ moderately similar to ( 493) AT1G34060 | Symbols: | alliinase family protein | chr1:12396561-12398299 REVERSEmoderately similar to ( 444) loc_os01g52010 12001.m11376 protein alliin lyase precursor, putative, expressed no original description	56.693	44.7551	74.5055	-17.8126	-29.7504	-0.622879	9.72461	35.0305	-25.3059	M257862	0.9024
M130989	brown	10.2_cell wall.cellulose synthesis_ nearly identical (1010) AT4G07960 | Symbols: ATCSLC12, CSLC12 | ATCSLC12 (CELLULOSE-SYNTHASE LIKE C12); cellulose synthase/ transferase, transferring glycosyl groups | chr4:4802628-4805114 REVERSEhighly similar to ( 900) loc_os05g43530 12005.m08480 protein CSLC7 - cellulose synthase-like family C, expressed no original description	43.9623	102.867	55.5076	-11.5453	47.3597	0.392531	13.7124	89.1549	-75.4425	M130989	0.9018
M250124	turquoise	29.4_protein.postranslational modification_ highly similar to ( 721) AT3G23310 | Symbols: | protein kinase, putative | chr3:8339799-8343355 FORWARDweakly similar to ( 153) G11A_ORYSA Protein kinase G11A (EC 2.7.11.1) - Oryza sativa (Rice)highly similar to ( 768) loc_os05g43570 12005.m083775 protein serine/threonine-protein kinase 38-like, putative, expressed no original description	51.2507	114.571	81.1887	-29.938	33.3822	0.69526	27.66	86.9109	-59.2509	M250124	0.9342
M138489	turquoise	30.2.11_signalling.receptor kinases.leucine rich repeat XI_ highly similar to ( 636) AT4G35470 | Symbols: | leucine-rich repeat family protein | chr4:16846531-16848448 FORWARDvery weakly similar to (89.7) RPK1_IPONI Receptor-like protein kinase precursor (EC 2.7.11.1) - Ipomoea nil (Japanese morning glory) (Pharbitis nil)highly similar to ( 576) loc_os08g40090 12008.m07989 protein leucine-rich re…	69.0533	52.9963	63.87	5.18322	-10.8737	0.560634	10.1296	42.8667	-32.7371	M138489	0.9291
M319170	turquoise	30.3_signalling.calcium_ moderately similar to ( 358) AT5G03040 | Symbols: iqd2 | iqd2 (IQ-domain 2); calmodulin binding | chr5:710380-712406 REVERSEmoderately similar to ( 372) loc_os05g03190 12005.m04853 protein IQD1, putative, expressed no original description	58.2772	47.4808	67.8258	-9.54867	-20.3451	0.661974	13.0117	34.4691	-21.4574	M319170	0.9225
M233503	turquoise	35.2_not assigned.unknown_ moderately similar to ( 253) AT2G03350 | Symbols: | unknown protein | chr2:1019733-1021071 REVERSEmoderately similar to ( 207) loc_os03g11210 12003.m06572 protein cp protein, putative, expressed no original description	43.3562	61.0598	58.5206	-15.1643	2.53923	0.578152	11.3356	49.7242	-38.3887	M233503	0.9108
M189832	turquoise	29.5_protein.degradation_ highly similar to ( 982) AT5G42390 | Symbols: | metalloendopeptidase | chr5:16945308-16952647 FORWARDhighly similar to ( 902) loc_os06g41990 12006.m32119 protein metalloendopeptidase, putative, expressed no original description	58.7415	84.3198	56.3952	2.34627	27.9246	0.633848	22.2257	62.0941	-39.8684	M189832	0.9026
M140330	turquoise	30.3_signalling.calcium_ weakly similar to ( 148) AT3G07490 | Symbols: AGD11 | AGD11 (ARF-GAP domain 11); calcium ion binding | chr3:2391189-2391650 FORWARDweakly similar to ( 110) CALM_CHLRE Calmodulin (CaM) - Chlamydomonas reinhardtiiweakly similar to ( 135) loc_os12g12730 12012.m05246 protein EF hand family protein, expressedSporozoite_P67 no original description	45.062	95.1101	76.8885	-31.8265	18.2215	0.654797	19.5394	75.5707	-56.0314	M140330	0.9025
M183277	turquoise	35.2_not assigned.unknown_ weakly similar to ( 159) AT5G16110 | Symbols: | unknown protein | chr5:5261171-5262668 REVERSEvery weakly similar to (61.2) loc_os12g40840 12012.m26963 protein expressed protein no original description	47.6964	24.2828	47.9197	-0.223235	-23.6368	0.592102	3.44509	20.8377	-17.3926	M183277	0.9024
M314954	turquoise	29.1.12_protein.aa activation.aspartate-tRNA ligase_ weakly similar to ( 152) AT2G45540 | Symbols: | WD-40 repeat family protein / beige-related | chr2:18757881-18772229 REVERSEweakly similar to ( 120) loc_os02g44380 12002.m100302 protein beige/BEACH domain containing protein, expressed no original description	63.7336	60.3926	52.1797	11.5538	8.21284	0.689529	15.0045	45.388	-30.3835	M314954	0.9004
M423596	turquoise	27.3.22_RNA.regulation of transcription.HB,Homeobox transcription factor family_ moderately similar to ( 348) AT1G69780 | Symbols: ATHB13 | ATHB13; DNA binding / sequence-specific DNA binding / transcription factor | chr1:26259166-26260465 FORWARDvery weakly similar to (52.4) SUT2_ORYSA Sucrose transport protein 2 (Sucrose permease 2) (Sucrose-proton symporter 2) (Sucrose transporter 2) (SUC4-lik…	43.4602	31.3801	64.6881	-21.2279	-33.3079	0.584197	8.62333	22.7568	-14.1334	M423596	0.8987
M234830	turquoise	11.5.3_lipid metabolism.glyceral metabolism.FAD-dependent glycerol-3-phosphate dehydrogenase_ highly similar to ( 972) AT3G10370 | Symbols: SDP6 | SDP6 (SUGAR-DEPENDENT 6); glycerol-3-phosphate dehydrogenase | chr3:3216502-3219027 FORWARDhighly similar to ( 947) loc_os04g14790 12004.m06716 protein glycerol-3-phosphate dehydrogenase, mitochondrial precursor, putative, expressed no original descrip…	59.7126	64.6157	61.5227	-1.81002	3.09305	-0.621853	18.1878	46.4279	-28.2401	M234830	0.8946
Ma1	turquoise	34.8_transport.metabolite transporters at the envelope membrane_ highly similar to ( 589) AT1G25480 | Symbols: | unknown protein | chr1:8948467-8950876 FORWARDmoderately similar to ( 460) loc_os02g49790 12002.m10013 protein ALMT1, putative, expressed no original description	34.7411	41.5382	54.7735	-20.0324	-13.2353	0.801004	8.04587	33.4923	-25.4464	Ma1	0.8936
G102909	turquoise	35.2_not assigned.unknown_(gnl|cdd|38301 : 50.4) no description available & (reliability: 100.0) & (original description: no original description)	64.4696	96.4101	54.8603	9.6093	41.5498	0.542254	22.5925	73.8176	-51.225	G102909	0.8912
M276121	yellow	9.5_mitochondrial electron transport / ATP synthesis.cytochrome c reductase_ moderately similar to ( 362) AT5G13440 | Symbols: | ubiquinol-cytochrome C reductase iron-sulfur subunit, mitochondrial, putative / Rieske iron-sulfur protein, putative | chr5:4308431-4310022 REVERSEmoderately similar to ( 391) UCRI2_TOBAC Ubiquinol-cytochrome c reductase iron-sulfur subunit 2, mitochondrial precursor (E…	26.9617	110.309	71.6344	-44.6728	38.6741	-0.604459	27.7945	82.514	-54.7195	M276121	0.9472
M701561	yellow	26.1_misc.cytochrome P450_ moderately similar to ( 358) AT4G31940 | Symbols: CYP82C4 | CYP82C4; electron carrier/ heme binding / iron ion binding / monooxygenase/ oxygen binding | chr4:15452040-15453966 FORWARDmoderately similar to ( 424) C82A3_SOYBN Cytochrome P450 82A3 (EC 1.14.-.-) (P450 CP6) - Glycine max (Soybean)moderately similar to ( 233) loc_os09g26960 12009.m05848 protein flavonoid 3-mo…	4.20474	71.3194	68.8894	-64.6846	2.43004	-0.65129	12.0887	59.2307	-47.142	M701561	0.9372
M133195	yellow	35.2_not assigned.unknown_ weakly similar to ( 129) AT5G64400 | Symbols: | unknown protein | chr5:25748922-25749947 FORWARDweakly similar to ( 138) loc_os03g48080 12003.m09819 protein p8MTCP1, putative, expressed no original description	13.2702	119.857	60.7209	-47.4508	59.1362	-0.492724	34.2065	85.6506	-51.4441	M133195	0.9351
M239581	yellow	29.7_protein.glycosylation_ highly similar to ( 627) AT3G48820 | Symbols: | glycosyl transferase family 29 protein / sialyltransferase family protein | chr3:18100106-18102852 REVERSEhighly similar to ( 589) loc_os02g02620 12002.m05611 protein sialyltransferase-like protein, putative, expressed no original description	10.7403	125.654	77.2774	-66.5371	48.3763	0.638118	27.4939	98.1598	-70.666	M239581	0.9309
M160390	yellow	35.2_not assigned.unknown_ weakly similar to ( 112) AT5G64400 | Symbols: | unknown protein | chr5:25748922-25749947 FORWARDweakly similar to ( 122) loc_os03g48080 12003.m09819 protein p8MTCP1, putative, expressed no original description	22.6159	110.636	43.4439	-20.828	67.1916	-0.539611	24.7818	85.8537	-61.0719	M160390	0.9294
M270237	yellow	29.4_protein.postranslational modification_ moderately similar to ( 398) AT3G11410 | Symbols: ATPP2CA, AHG3, PP2CA | PP2CA (ARABIDOPSIS THALIANA PROTEIN PHOSPHATASE 2CA); protein binding / protein serine/threonine phosphatase | chr3:3584181-3585649 REVERSEmoderately similar to ( 309) loc_os05g38290 12005.m08008 protein protein phosphatase 2C, putative, expressed no original description	46.4736	112.934	45.788	0.685646	67.1457	-0.481014	25.6927	87.241	-61.5482	M270237	0.9167
M291938	yellow	35.1_not assigned.no ontology_ moderately similar to ( 228) AT5G64430 | Symbols: | octicosapeptide/Phox/Bem1p (PB1) domain-containing protein | chr5:25762540-25764081 REVERSEweakly similar to ( 176) loc_os02g56480 12002.m10670 protein PB1 domain containing protein, expressed no original description	12.4666	104.613	53.692	-41.2254	50.9207	-0.563406	24.5274	80.0853	-55.5579	M291938	0.9166
M274205	yellow	11.6_lipid metabolism.lipid transfer proteins etc_ very weakly similar to (85.9) AT2G18370 | Symbols: | protease inhibitor/seed storage/lipid transfer protein (LTP) family protein | chr2:7980687-7981475 FORWARDvery weakly similar to (77.4) NLTP2_GOSHI Nonspecific lipid-transfer protein precursor (LTP) (GH3) - Gossypium hirsutum (Upland cotton)very weakly similar to (73.6) loc_os08g03690 12008.m04…	19.784	118.122	54.1218	-34.3377	64.0005	-0.453581	23.9508	94.1714	-70.2206	M274205	0.9066
M278260	yellow	35.2_not assigned.unknown_ weakly similar to ( 189) AT1G09310 | Symbols: | unknown protein | chr1:3009109-3009648 FORWARDweakly similar to ( 165) loc_os12g37650 12012.m07550 protein expressed protein no original description	15.1662	87.9543	66.1608	-50.9946	21.7935	0.653792	18.3123	69.642	-51.3296	M278260	0.8977
M789339	yellow	11.9.4.3_lipid metabolism.lipid degradation.beta-oxidation.enoyl CoA hydratase_ moderately similar to ( 238) AT4G14430 | Symbols: IBR10, ATECI2, ECI2, ECHIB, PEC12 | IBR10 (INDOLE-3-BUTYRIC ACID RESPONSE 10); catalytic/ dodecenoyl-CoA delta-isomerase | chr4:8304910-8305632 REVERSEweakly similar to ( 177) loc_os05g45300 12005.m08655 protein carnitine racemase/ catalytic, putative, expressed TrbL n…	26.4938	109.718	51.4602	-24.9664	58.2579	-0.430777	11.8607	97.8574	-85.9967	M789339	0.897
M865880	yellow	20.1.7_stress.biotic.PR-proteins_ moderately similar to ( 445) AT1G61100 | Symbols: | disease resistance protein (TIR class), putative | chr1:22508831-22512122 REVERSEmoderately similar to ( 243) loc_os07g26440 12007.m079669 protein CIP7, putative, expressed no original description	53.9372	115.69	58.4359	-4.49868	57.2538	0.570612	26.0044	89.6853	-63.6808	M865880	0.895
M290336	yellow	29.2.1.2.2.8_protein.synthesis.ribosomal protein.eukaryotic.60S subunit.L8_ highly similar to ( 507) AT4G36130 | Symbols: | 60S ribosomal protein L8 (RPL8C) | chr4:17097613-17098656 FORWARDmoderately similar to ( 488) RL8_TOBAC 60S ribosomal protein L8 (60S ribosomal protein L2) - Nicotiana tabacum (Common tobacco)highly similar to ( 501) loc_os12g38000 12012.m07586 protein 60S ribosomal protein …	15.542	101.844	37.9359	-22.3939	63.9084	-0.589458	22.2282	79.6161	-57.3879	M290336	0.8935
