# Supplementary material for: Uncovering co-expression gene network modules regulating fruit acidity in diverse apples
Source: BMC Genomics. 2015 Aug 16;16(1):612. doi: 10.1186/s12864-015-1816-6 (PMC4537561; doi:10.1186/s12864-015-1816-6)
Supplement: Additional file 11: Table S8. — Enriched gene ontology (GO) terms and MapMan (sub)-bins in WGCNA modules. (XLSX 16 kb) [file 12864_2015_1816_MOESM11_ESM.xlsx]

## Sheet: TableS6
Table S8. Enriched gene ontology (GO) terms and MapMan (sub)-bins in WGCNA modules
GeneID	MapMan bins	Gene significance for malate	Module membership	GO (BP)	GO (MF)	WGCNA Module	In developing fruit of Golden Delicious
G200273	1.1.1.2_PS.lightreaction.photosystem II.PSII polypeptide subunits	0.374488	0.4751	GO:0006950 // response to stress /// GO:0006091 // generation of precursor metabolites and energy /// GO:0015979 // photosynthesis	GO:0003674 // molecular_function /// GO:0043167 // ion binding /// GO:0016491 // oxidoreductase activity	Turquoise
M248920	1.1.1.2_PS.lightreaction.photosystem II.PSII polypeptide subunits	0.562481	0.6686	GO:0015979 // photosynthesis /// GO:0042549 // photosystem II stabilization	GO:0005509 // calcium ion binding	Turquoise	Yes
M800352	1.1.1.2_PS.lightreaction.photosystem II.PSII polypeptide subunits	0.83288	0.8146	GO:0015979 // photosynthesis		Turquoise
M122042	1.1.2.2_PS.lightreaction.photosystem I.PSI polypeptide subunits	0.311544	0.5757	GO:0015979 // photosynthesis		Turquoise	Yes
M624350	1.1.2.2_PS.lightreaction.photosystem I.PSI polypeptide subunits	0.50655	0.7356	GO:0015979 // photosynthesis		Turquoise
M700880	1.1.2.2_PS.lightreaction.photosystem I.PSI polypeptide subunits	0.518736	0.7247	GO:0015979 // photosynthesis		Turquoise	Yes
G107359	1.1.5.2_PS.lightreaction.other electron carrier (ox/red).ferredoxin	0.546855	0.757	GO:0008150 // biological_process /// GO:0006091 // generation of precursor metabolites and energy /// GO:0015979 // photosynthesis	GO:0003674 // molecular_function /// GO:0043167 // ion binding	Turquoise
M261201	16.1.1_secondary metabolism.isoprenoids.non-mevalonate pathway	0.520027	0.7549	GO:0008152 // metabolic process /// GO:0015979 // photosynthesis /// GO:0015995 // chlorophyll biosynthetic process /// GO:0051188 // cofactor biosynthetic process /// GO:0055114 // oxidation-reduction process	GO:0016491 // oxidoreductase activity /// GO:0016628 // oxidoreductase activity, acting on the CH-CH group of donors, NAD or NADP as acceptor /// GO:0045550 // geranylgeranyl reductase activity	Turquoise	Yes
M299794	26.4_misc.beta 1,3 glucan hydrolases	0.703425	0.8215	GO:0015979 // photosynthesis		Turquoise	Yes
M217215	1.1.1.1_PS.lightreaction.photosystem II.LHC-II	0.512944	0.6046	GO:0009765 // photosynthesis, light harvesting		Turquoise	Yes
M235175	1.1.1.1_PS.lightreaction.photosystem II.LHC-II	0.642209	0.796	GO:0009765 // photosynthesis, light harvesting		Turquoise	Yes
M293052	1.1.1.1_PS.lightreaction.photosystem II.LHC-II	0.659445	0.8038	GO:0009765 // photosynthesis, light harvesting		Turquoise	Yes
M309425	1.1.1.1_PS.lightreaction.photosystem II.LHC-II	0.668938	0.8154	GO:0009765 // photosynthesis, light harvesting		Turquoise	Yes
M708928	1.1.1.1_PS.lightreaction.photosystem II.LHC-II	0.399241	0.7294	GO:0009765 // photosynthesis, light harvesting		Turquoise
M527995	1.3.4_PS.calvin cycle.GAP	0.581364	0.6922	GO:0006006 // glucose metabolic process /// GO:0055114 // oxidation-reduction process	GO:0000166 // nucleotide binding /// GO:0016620 // oxidoreductase activity, acting on the aldehyde or oxo group of donors, NAD or NADP as acceptor /// GO:0050661 // NADP binding /// GO:0051287 // NAD binding	Turquoise	Yes
M835914	1.3.4_PS.calvin cycle.GAP	0.685191	0.6316	GO:0006006 // glucose metabolic process /// GO:0055114 // oxidation-reduction process	GO:0000166 // nucleotide binding /// GO:0016620 // oxidoreductase activity, acting on the aldehyde or oxo group of donors, NAD or NADP as acceptor /// GO:0050661 // NADP binding /// GO:0051287 // NAD binding	Turquoise	Yes
M362929	1.3.4_PS.calvin cycle.GAP	0.605432	0.5357			Turquoise
M148414	10.5.3_cell wall.cell wall proteins.LRR	0.507815	0.6171			Brown
M139112	10.5.3_cell wall.cell wall proteins.LRR	0.41569	0.8069			Brown
M313480	10.5.3_cell wall.cell wall proteins.LRR	0.361103	0.7935			Brown
M192830	31.1_cell.organisation	0.376636	0.915	GO:0006184 // GTP catabolic process /// GO:0007017 // microtubule-based process /// GO:0007018 // microtubule-based movement /// GO:0051258 // protein polymerization	GO:0003924 // GTPase activity /// GO:0005198 // structural molecule activity /// GO:0005525 // GTP binding	Brown
M319081	31.1_cell.organisation	0.163176	0.8345	GO:0006184 // GTP catabolic process /// GO:0007017 // microtubule-based process /// GO:0007018 // microtubule-based movement /// GO:0051258 // protein polymerization	GO:0003924 // GTPase activity /// GO:0005198 // structural molecule activity /// GO:0005525 // GTP binding	Brown
M151904	31.1_cell.organisation	0.169333	0.6952	GO:0006184 // GTP catabolic process /// GO:0007017 // microtubule-based process /// GO:0007018 // microtubule-based movement /// GO:0051258 // protein polymerization	GO:0003924 // GTPase activity /// GO:0005198 // structural molecule activity /// GO:0005525 // GTP binding	Brown
M320028	31.1_cell.organisation	0.403969	0.8152	GO:0006979 // response to oxidative stress /// GO:0007018 // microtubule-based movement /// GO:0055114 // oxidation-reduction process	GO:0003777 // microtubule motor activity /// GO:0004601 // peroxidase activity /// GO:0005524 // ATP binding /// GO:0020037 // heme binding	Brown
M159581	31.1_cell.organisation	0.40566	0.7907	GO:0007018 // microtubule-based movement	GO:0003777 // microtubule motor activity /// GO:0005524 // ATP binding	Brown
M132720	31.1_cell.organisation	0.692167	0.8875	GO:0007017 // microtubule-based process /// GO:0007018 // microtubule-based movement /// GO:0051258 // protein polymerization	GO:0005198 // structural molecule activity /// GO:0005525 // GTP binding	Brown
M122458	11.4_lipid metabolism.TAG synthesis	-0.106221	0.5108			Blue
M210504	11.4_lipid metabolism.TAG synthesis	-0.0854281	0.4891			Blue
G100104	11.4_lipid metabolism.TAG synthesis	-0.454344	0.7976			Blue	Yes
M397221	17.7.3_hormone metabolism.jasmonate.induced-regulated-responsive-activated	-0.241373	0.8554		GO:0005515 // protein binding	Blue	Yes
M791392	17.7.3_hormone metabolism.jasmonate.induced-regulated-responsive-activated	-0.240956	0.8107			Blue	Yes
M782085	20.1_stress.biotic	-0.544097	0.9101	GO:0042742 // defense response to bacterium /// GO:0050832 // defense response to fungus		Blue
M218699	20.1_stress.biotic	0.0247757	0.6567			Blue	Yes
M552328	20.1_stress.biotic	-0.0814326	0.6485			Blue
M782642	20.1_stress.biotic	-0.67236	0.8603			Blue
M916930	20.1_stress.biotic	-0.516006	0.9319			Blue
M280265	20.1_stress.biotic	-0.521628	0.9019	GO:0005975 // carbohydrate metabolic process	GO:0003824 // catalytic activity /// GO:0004553 // hydrolase activity, hydrolyzing O-glycosyl compounds /// GO:0043169 // cation binding	Blue
M414607	20.1_stress.biotic	-0.203486	0.6545	GO:0005975 // carbohydrate metabolic process	GO:0003824 // catalytic activity /// GO:0004553 // hydrolase activity, hydrolyzing O-glycosyl compounds /// GO:0043169 // cation binding	Blue
M290970	20.1_stress.biotic	-0.444496	0.6052	GO:0005975 // carbohydrate metabolic process	GO:0003824 // catalytic activity /// GO:0004553 // hydrolase activity, hydrolyzing O-glycosyl compounds /// GO:0043169 // cation binding	Blue
M940313	20.1_stress.biotic	-0.487177	0.7819	GO:0005975 // carbohydrate metabolic process	GO:0003824 // catalytic activity /// GO:0004553 // hydrolase activity, hydrolyzing O-glycosyl compounds /// GO:0043169 // cation binding	Blue
M873235	20.1_stress.biotic	-0.713062	0.7339	GO:0006032 // chitin catabolic process /// GO:0016998 // cell wall macromolecule catabolic process	GO:0004568 // chitinase activity	Blue
M185570	20.1_stress.biotic	-0.326904	0.4547			Blue	Yes
M271360	20.2.99_stress.abiotic.unspecified	-0.361552	0.5465	GO:0006950 // response to stress		Blue
M195614	20.2.99_stress.abiotic.unspecified	-0.3457	0.8682	GO:0006952 // defense response /// GO:0009607 // response to biotic stimulus		Blue
M831519	20.2.99_stress.abiotic.unspecified	-0.3206	0.8233	GO:0006952 // defense response /// GO:0009607 // response to biotic stimulus		Blue
M864747	20.2.99_stress.abiotic.unspecified	-0.379116	0.8236	GO:0006952 // defense response /// GO:0009607 // response to biotic stimulus		Blue
M750556	20.2.99_stress.abiotic.unspecified	-0.319007	0.7457	GO:0006952 // defense response /// GO:0009607 // response to biotic stimulus		Blue
M611200	20.2.99_stress.abiotic.unspecified	-0.42472	0.7725	GO:0006952 // defense response /// GO:0009607 // response to biotic stimulus		Blue
M295542	20.2.99_stress.abiotic.unspecified	-0.451305	0.8066	GO:0006952 // defense response /// GO:0009607 // response to biotic stimulus		Blue
M295540	20.2.99_stress.abiotic.unspecified	-0.415356	0.8872	GO:0006952 // defense response /// GO:0009607 // response to biotic stimulus		Blue
M533638	20.2.99_stress.abiotic.unspecified	-0.501846	0.8287	GO:0006952 // defense response /// GO:0009607 // response to biotic stimulus		Blue
M827820	20.2.99_stress.abiotic.unspecified	-0.283453	0.705	GO:0006952 // defense response /// GO:0009607 // response to biotic stimulus		Blue
M295543	20.2.99_stress.abiotic.unspecified	-0.455142	0.7198	GO:0006952 // defense response /// GO:0009607 // response to biotic stimulus		Blue
M393227	11.8_lipid metabolism.'exotics'(steroids, squalene etc)	-0.451989	0.6353	GO:0045892 // negative regulation of transcription, DNA-dependent	GO:0010181 // FMN binding /// GO:0016491 // oxidoreductase activity	Blue
M241703	16.1.4.2_secondary metabolism.isoprenoids.carotenoids.phytoene dehydrogenase	0.557418	0.8128	GO:0055114 // oxidation-reduction process	GO:0016491 // oxidoreductase activity	Blue	Yes
M148978	16.1.4.2_secondary metabolism.isoprenoids.carotenoids.phytoene dehydrogenase	0.631123	0.8289	GO:0055114 // oxidation-reduction process	GO:0016491 // oxidoreductase activity	Blue
M843913	17.5.1_hormone metabolism.ethylene.synthesis-degradation	-0.12919	0.6597	GO:0055114 // oxidation-reduction process	GO:0016491 // oxidoreductase activity /// GO:0016706 // oxidoreductase activity, acting on paired donors, with incorporation or reduction of molecular oxygen, 2-oxoglutarate as one donor, and incorporation of one atom each of oxygen into both donors	Blue
M175691	17.5.1_hormone metabolism.ethylene.synthesis-degradation	-0.431749	0.6229	GO:0055114 // oxidation-reduction process	GO:0016491 // oxidoreductase activity /// GO:0016706 // oxidoreductase activity, acting on paired donors, with incorporation or reduction of molecular oxygen, 2-oxoglutarate as one donor, and incorporation of one atom each of oxygen into both donors	Blue
M238881	17.5.1_hormone metabolism.ethylene.synthesis-degradation	-0.570834	0.8467	GO:0055114 // oxidation-reduction process	GO:0016491 // oxidoreductase activity /// GO:0016706 // oxidoreductase activity, acting on paired donors, with incorporation or reduction of molecular oxygen, 2-oxoglutarate as one donor, and incorporation of one atom each of oxygen into both donors	Blue
M251295	17.5.1_hormone metabolism.ethylene.synthesis-degradation	-0.412645	0.8517	GO:0055114 // oxidation-reduction process	GO:0016491 // oxidoreductase activity /// GO:0016706 // oxidoreductase activity, acting on paired donors, with incorporation or reduction of molecular oxygen, 2-oxoglutarate as one donor, and incorporation of one atom each of oxygen into both donors	Blue
M159365	21.5.1_redox.peroxiredoxin.BAS1	-0.174127	0.5759	GO:0055114 // oxidation-reduction process	GO:0016209 // antioxidant activity /// GO:0016491 // oxidoreductase activity /// GO:0051920 // peroxiredoxin activity	Blue
M278916	26.11_misc.alcohol dehydrogenases	0.587517	0.6375	GO:0055114 // oxidation-reduction process	GO:0000166 // nucleotide binding /// GO:0008270 // zinc ion binding /// GO:0016491 // oxidoreductase activity	Blue	Yes
M216638	26.22_misc.short chain dehydrogenase/reductase (SDR)	-0.398018	0.9375	GO:0008152 // metabolic process	GO:0000166 // nucleotide binding /// GO:0016491 // oxidoreductase activity	Blue
M217451	26.22_misc.short chain dehydrogenase/reductase (SDR)	-0.405178	0.9321	GO:0008152 // metabolic process	GO:0000166 // nucleotide binding /// GO:0016491 // oxidoreductase activity	Blue
M607436	26.7_misc.oxidases - copper, flavone etc	0.667284	0.5639	GO:0055114 // oxidation-reduction process	GO:0000166 // nucleotide binding /// GO:0008270 // zinc ion binding /// GO:0016491 // oxidoreductase activity /// GO:0016747 // transferase activity, transferring acyl groups other than amino-acyl groups	Blue
M150374	29.3.3_protein.targeting.chloroplast	-0.256505	0.6371	GO:0055114 // oxidation-reduction process	GO:0010277 // chlorophyllide a oxygenase [overall] activity /// GO:0016491 // oxidoreductase activity /// GO:0051537 // 2 iron, 2 sulfur cluster binding	Blue
G104545	30.2.8.2_signalling.receptor kinases.leucine rich repeat VIII.VIII-2	0.609061	0.6863	GO:0006464 // cellular protein modification process	GO:0016301 // kinase activity /// GO:0016491 // oxidoreductase activity	Blue
M255748	35.1_not assigned.no ontology	-0.436935	0.8701	GO:0008152 // metabolic process /// GO:0055114 // oxidation-reduction process	GO:0000166 // nucleotide binding /// GO:0016491 // oxidoreductase activity	Blue
M234782	35.2_not assigned.unknown	-0.72447	0.5231	GO:0008152 // metabolic process /// GO:0055114 // oxidation-reduction process	GO:0004097 // catechol oxidase activity /// GO:0016491 // oxidoreductase activity	Blue
M709073	35.2_not assigned.unknown	-0.64961	0.8429	GO:0008152 // metabolic process /// GO:0055114 // oxidation-reduction process	GO:0004097 // catechol oxidase activity /// GO:0016491 // oxidoreductase activity	Blue
M699845	35.2_not assigned.unknown	-0.500714	0.7793	GO:0008152 // metabolic process /// GO:0055114 // oxidation-reduction process	GO:0004097 // catechol oxidase activity /// GO:0016491 // oxidoreductase activity	Blue
M140980	5.1_fermentation.aldehyde dehydrogenase	-0.349643	0.9014	GO:0008152 // metabolic process /// GO:0055114 // oxidation-reduction process	GO:0016491 // oxidoreductase activity /// GO:0016620 // oxidoreductase activity, acting on the aldehyde or oxo group of donors, NAD or NADP as acceptor	Blue	Yes
M274205	11.6_lipid metabolism.lipid transfer proteins etc	-0.453581	0.9066	GO:0006869 // lipid transport	GO:0008289 // lipid binding	Yellow
M661371	11.6_lipid metabolism.lipid transfer proteins etc	-0.297621	0.7768	GO:0006869 // lipid transport	GO:0008289 // lipid binding	Yellow
M694597	11.6_lipid metabolism.lipid transfer proteins etc	-0.230194	0.6996	GO:0006869 // lipid transport	GO:0008289 // lipid binding	Yellow
M806502	16.1.3.1_secondary metabolism.isoprenoids.tocopherol biosynthesis.hydroxyphenylpyruvate dioxygenase	-0.385285	0.882	GO:0009072 // aromatic amino acid family metabolic process /// GO:0055114 // oxidation-reduction process	GO:0003868 // 4-hydroxyphenylpyruvate dioxygenase activity /// GO:0016701 // oxidoreductase activity, acting on single donors with incorporation of molecular oxygen	Yellow
G200494	16.1.3.1_secondary metabolism.isoprenoids.tocopherol biosynthesis.hydroxyphenylpyruvate dioxygenase	-0.50353	0.8794	GO:0006520 // cellular amino acid metabolic process /// GO:0008150 // biological_process	GO:0003674 // molecular_function /// GO:0043167 // ion binding /// GO:0016491 // oxidoreductase activity	Yellow
